# Supplementary material for: Both live and dead Enterococci activate Caenorhabditis elegans host defense via immune and stress pathways
Source: Virulence. 2018 Mar 19;9(1):683–99. doi: 10.1080/21505594.2018.1438025 (PMC5955442; doi:10.1080/21505594.2018.1438025)
Supplement: 1430825_supp.zip [file kvir-09-01-1438025-s001.zip]

Archive with 3 entries (2 files):
- 1430825_supp/
- 1430825_supp/Supplementary_Figures_Yuen_Ausubel.pptx
- 1430825_supp/Supplementary_Tables.xlsx
