# Supplementary material for: Both live and dead Enterococci activate Caenorhabditis elegans host defense via immune and stress pathways
Source: Virulence. 2018 Mar 19;9(1):683–99. doi: 10.1080/21505594.2018.1438025 (PMC5955442; doi:10.1080/21505594.2018.1438025)
Supplement: 1430825_supp.zip [file kvir-09-01-1438025-s001.zip › 1430825_supp/Supplementary_Tables.xlsx]

## Sheet: S1
PROBEID	SYMBOL.x	GENENAME	ENTREZID	logFC	AveExpr	t	P.Value	adj.P.Val	B
191759_at	fmo-2	Dimethylaniline monooxygenase [N-oxide-forming]	177958	6.52375	10.1097	16.3124	9.81033e-09	5.28998e-05	10.2011
192195_at	acs-2	fatty Acid CoA Synthetase family	3565680	5.11771	9.16696	16.1096	1.11198e-08	5.28998e-05	10.1014
192509_at	clec-60	C-type LECtin	191384	4.92578	10.0725	17.7855	4.11421e-09	3.91446e-05	10.8739
174675_at	acs-2	fatty Acid CoA Synthetase family	3565680	4.44592	8.72962	12.267	1.65074e-07	0.000149581	7.81356
174393_at	H40L08.2	hypothetical protein	13224091	3.85452	10.8088	10.7396	5.98131e-07	0.000307617	6.64001
189299_at	Y65B4BR.1	hypothetical protein	190488	3.57206	8.17883	9.57326	1.78357e-06	0.000616298	5.61156
188496_s_at	T07G12.5	hypothetical protein	177946	3.5539	6.77978	14.3672	3.48147e-08	7.36099e-05	9.16524
182904_at	W03D2.6	pseudo	177163	3.486	6.51238	11.005	4.73061e-07	0.000272784	6.85715
190545_at	mpk-2	Mitogen-activated protein kinase	173880	3.47021	7.99742	4.81993	0.000631579	0.0266943	-0.218576
186971_at	C23G10.11	hypothetical protein	182816	3.45618	7.20409	10.8416	5.46245e-07	0.000302259	6.72417
175317_s_at	E02D9.1	hypothetical protein	172405	3.13717	8.12671	7.59799	1.48814e-05	0.00254796	3.54876
183652_at	far-7	Fatty Acid/Retinol binding protein	173421	3.10233	7.3584	8.12985	8.09176e-06	0.00171262	4.14861
184993_at	H02F09.3	hypothetical protein	186667	2.99546	8.137	12.4326	1.44797e-07	0.000137767	7.9304
190978_at	sodh-1	Alcohol dehydrogenase 1	179627	2.94801	11.8859	13.4519	6.67742e-08	0.000101854	8.60942
184624_s_at	C25H3.10	hypothetical protein	173965	2.84014	6.92382	6.36483	6.92949e-05	0.00676212	2.01453
189584_s_at	F41E6.5	hypothetical protein	179241	2.83995	7.85813	6.81442	3.87054e-05	0.00451856	2.59823
191543_at	C04G6.5	UPF0057 membrane protein C04G6.5	173877	2.80509	8.53056	4.62142	0.00085975	0.0322686	-0.531078
173919_s_at	ttr-44	TransThyretin-Related family domain	179835	2.7833	9.08505	4.67472	0.000790987	0.0304325	-0.446625
172403_x_at	math-27	MATH (meprin-associated Traf homology) domain containing	173545	2.65195	5.52774	8.05905	8.76015e-06	0.00173643	4.07077
184771_at	H02F09.2	hypothetical protein	186666	2.64323	5.87408	14.8756	2.46411e-08	6.69851e-05	9.45401
187598_at	C35C5.8	hypothetical protein	181342	2.63659	6.29275	15.1688	2.02876e-08	6.69851e-05	9.61448
189221_at	cyp-37B1	CYtochrome P450 family	180093	2.48284	9.01955	4.97833	0.000495786	0.0228262	0.0267362
184396_at	C46H11.2	Flavin-containing monooxygenase	172131	2.47687	6.86876	6.41023	6.52607e-05	0.00653053	2.07478
182470_at	F09F7.6	hypothetical protein	184260	2.46052	9.05251	5.06765	0.00043321	0.0212463	0.163445
192338_at	hsp-12.3	Heat Shock Protein	177777	2.40487	9.13839	5.04394	0.000448954	0.0215736	0.127275
186521_at	F21C10.10	hypothetical protein	179290	2.38388	10.4427	4.97981	0.000494673	0.0228262	0.0290116
181414_at	F41C3.1	hypothetical protein	185595	2.36368	7.29549	5.91553	0.00012734	0.0100546	1.40185
172481_x_at	math-3	MATH (meprin-associated Traf homology) domain containing	173547	2.35576	6.93517	6.6528	4.75781e-05	0.00531475	2.39172
185270_at	irg-3	Infection Response Gene	178726	2.33705	8.5816	10.0977	1.07722e-06	0.000474048	6.08955
178069_s_at	ZC247.1	hypothetical protein	172895	2.31777	6.87687	10.5448	7.12774e-07	0.000347779	6.4768
192194_s_at	asm-3	Putative sphingomyelin phosphodiesterase asm-3	176879	2.31148	6.94726	11.32	3.60329e-07	0.000228557	7.10734
182492_at	math-14	MATH (meprin-associated Traf homology) domain containing	182658	2.29196	5.71629	8.0904	8.45707e-06	0.00171262	4.10531
180913_at	aqp-1	AQuaPorin or aquaglyceroporin related	174190	2.23325	10.7384	9.28384	2.37885e-06	0.000767239	5.33618
175993_at	gsto-1	Glutathione transferase omega-1	183000	2.15678	9.3485	7.40308	1.87497e-05	0.00285431	3.31996
186072_s_at	R08F11.4	hypothetical protein	178797	2.12445	6.29723	5.81732	0.000145986	0.0107452	1.26394
185280_at	H43E16.1	hypothetical protein	174101	2.11371	5.85959	7.81468	1.15676e-05	0.00218404	3.7974
173558_at	ZC443.3	hypothetical protein	179758	2.11083	7.45371	4.46591	0.00109895	0.0370814	-0.779692
192281_at	acs-11	fatty Acid CoA Synthetase family	173820	2.09603	6.84187	13.2033	8.02476e-08	0.000108245	8.44993
189132_at	E02D9.1	hypothetical protein	172405	2.08712	4.70144	8.09414	8.4217e-06	0.00171262	4.10943
191559_s_at	F11A5.9	hypothetical protein	180085	2.06658	7.77077	12.5384	1.33275e-07	0.000133479	8.00404
189815_at	cyp-13A7	Putative cytochrome P450 CYP13A7	188362	2.05486	7.4124	11.366	3.46471e-07	0.000228557	7.14323
179098_at	T19C9.8	hypothetical protein	180142	2.04892	7.34028	4.4557	0.00111694	0.0372228	-0.79613
190611_s_at	prpf-4	vertebrate Pre-mRNA Processing Factor	172443	2.01367	8.01287	4.79314	0.000658207	0.0270406	-0.260423
193307_at	Y38H6C.8	hypothetical protein	189689	2.00871	6.53246	5.18289	0.000364606	0.0188024	0.338099
191850_s_at	fmo-1	Dimethylaniline monooxygenase [N-oxide-forming]	177954	1.9902	6.94249	5.69575	0.000173213	0.0116061	1.09121
173301_s_at	icl-1	Malate synthase	178583	1.97393	11.5788	5.59196	0.000200767	0.0129945	0.941997
191527_s_at	best-5	Bestrophin homolog 5	176367	1.97251	4.71291	5.94288	0.000122614	0.00989562	1.43999
186182_s_at	hrg-1	Heme transporter hrg-1	180684	1.97004	9.41616	5.82069	0.0001453	0.0107452	1.26869
173008_s_at	nhr-88	Nuclear Hormone Receptor family	173641	1.95377	6.57192	9.22091	2.53502e-06	0.000778046	5.27516
187282_at	F22B7.9	hypothetical protein	176213	1.95304	8.86053	5.81327	0.000146816	0.0107452	1.25821
174420_at	F29C6.1	hypothetical protein	172947	1.94336	8.05631	5.93417	0.000124098	0.0099154	1.42786
185067_at	C54F6.12	hypothetical protein	183810	1.94142	4.94125	7.21385	2.35629e-05	0.00334611	3.09306
175195_at	T09F5.12	ncRNA	13216835	1.91991	6.10347	11.5229	3.0341e-07	0.000222061	7.26436
194259_x_at	K06A9.1	hypothetical protein	180494	1.91612	6.90858	7.42487	1.82675e-05	0.00282612	3.34579
178248_at	C07E3.3	hypothetical protein	174601	1.91476	8.32344	4.22684	0.00161317	0.0457481	-1.16809
179498_at	fbxa-157	F-box A protein	182349	1.90365	6.97582	12.6612	1.21139e-07	0.000128064	8.08859
193914_at	gbh-2	Gamma Butyrobetaine Hydroxylase	174358	1.90347	7.97013	5.38264	0.000271644	0.0157595	0.636125
180946_at	ilys-3	Invertebrate LYSozyme	177033	1.90344	8.09316	6.88958	3.52022e-05	0.00423964	2.69302
192012_s_at	T19D12.2	hypothetical protein	174099	1.89849	7.12236	4.94798	0.000519179	0.0232793	-0.0199834
191712_s_at	icl-1	Malate synthase	178583	1.87261	12.2088	6.64723	4.7921e-05	0.00531475	2.38453
182068_at	T05F1.11	hypothetical protein	172811	1.87259	5.4439	8.66569	4.51143e-06	0.00116011	4.71857
192628_at	glc-1	Glutamate-gated chloride channel alpha	180086	1.85444	6.23091	5.42331	0.000256022	0.0151771	0.69607
172070_x_at	K06A9.1	hypothetical protein	180494	1.85365	6.62808	7.61109	1.46544e-05	0.00253507	3.56396
180704_at	F56C3.9	hypothetical protein	186367	1.85135	6.18001	4.70733	0.000751808	0.0294972	-0.395152
182338_at	T05E7.1	hypothetical protein	172309	1.83791	6.718	6.33299	7.22841e-05	0.00694694	1.97209
179093_at	T16G1.4	hypothetical protein	179776	1.83093	4.92753	6.80466	3.91876e-05	0.00454696	2.58585
186179_at	K05F1.10	hypothetical protein	187030	1.82465	9.32831	5.32561	0.000295287	0.0165265	0.551641
188078_at	lipl-2	Lipase	185840	1.82279	8.74331	7.3046	2.11063e-05	0.00316437	3.20247
189150_at	kgb-2	Mitogen-activated protein kinase	191169	1.82018	5.63526	5.05348	0.000442544	0.0214629	0.141847
184777_s_at	K06A9.1	hypothetical protein	180494	1.81648	6.39126	7.61196	1.46393e-05	0.00253507	3.56497
172367_x_at	math-26	MATH (meprin-associated Traf homology) domain containing	173546	1.79994	6.84988	7.64047	1.41586e-05	0.00251797	3.59797
186070_at	gpa-17	G Protein, Alpha subunit	175377	1.78754	5.28727	7.12872	2.61497e-05	0.00352348	2.98943
176675_at	F43H9.4	hypothetical protein	179182	1.78555	9.22844	4.98574	0.000490248	0.0227535	0.0381179
194142_x_at	icl-1	Malate synthase	178583	1.78398	12.2223	6.13299	9.45349e-05	0.00832826	1.7021
174073_at	tts-1	ncRNA	180490	1.77925	11.9483	4.50923	0.00102597	0.0358223	-0.710107
184397_s_at	C46H11.2	Flavin-containing monooxygenase	172131	1.76983	4.94803	8.95848	3.31722e-06	0.000951653	5.01623
188358_at	faah-1	Fatty acid amide hydrolase 1	177613	1.75933	9.73783	10.0554	1.12103e-06	0.000474048	6.05196
186872_s_at	sma-10	Leucine-rich repeats and immunoglobulin-like domains protein sma-10	176849	1.72919	7.1613	6.11934	9.63006e-05	0.00833427	1.68347
178953_s_at	B0001.2	hypothetical protein	178164	1.7239	8.16581	4.37957	0.00126124	0.0394089	-0.919123
179094_s_at	T16G1.4	hypothetical protein	179776	1.72343	5.22531	7.11946	2.64492e-05	0.00352348	2.97809
190009_at	F49E12.10	hypothetical protein	186061	1.69089	6.9595	5.94221	0.000122727	0.00989562	1.43907
189913_at	K09C4.1	hypothetical protein	180621	1.69043	6.40511	4.89897	0.000559468	0.0241957	-0.0957193
190895_at	ugt-2	UDP-GlucuronosylTransferase	179450	1.68647	7.38322	4.29709	0.00143996	0.0423508	-1.05321
192407_at	gst-4	Glutathione S-transferase 4	177886	1.68271	9.96405	4.46205	0.00110572	0.0370814	-0.785912
190258_at	aman-3	Alpha-mannosidase	172178	1.66526	6.89528	4.95789	0.000511411	0.0232259	-0.00470775
181857_at	C06E4.8	hypothetical protein	182331	1.66182	4.36942	8.09617	8.4026e-06	0.00171262	4.11165
175310_s_at	ZK1073.1	hypothetical protein	181689	1.65904	6.67561	4.56606	0.000937891	0.0339755	-0.6192
178679_at	fbxa-140	F-box A protein	173166	1.65503	4.71801	6.95202	3.25513e-05	0.00407512	2.77117
191581_at	best-1	Bestrophin homolog 1	178264	1.63145	5.98719	8.26579	6.95815e-06	0.0015749	4.29638
179651_s_at	fbxa-156	F-box A protein	180171	1.61903	8.91727	5.31638	0.000299315	0.016654	0.537925
185969_s_at	C32F10.4	hypothetical protein	172248	1.61397	10.5719	4.52417	0.001002	0.0353988	-0.686164
191274_s_at	pcp-3	Prolyl Carboxy Peptidase like	177740	1.61065	9.46976	7.02994	2.95412e-05	0.00382408	2.86795
187621_s_at	ufbp-1	DDRGK domain-containing protein 1	176194	1.60543	6.3149	6.25824	7.98607e-05	0.00727341	1.87187
172986_s_at	ZC247.1	hypothetical protein	172895	1.58904	6.95173	6.36977	6.88437e-05	0.00675271	2.02109
179525_at	hrg-4	Heme transporter hrg-4	185380	1.5834	6.99713	6.11483	9.68921e-05	0.00834281	1.6773
177827_at	T19C4.5	hypothetical protein	188594	1.58207	6.53277	5.58126	0.000203863	0.0130751	0.926522
187999_at	lea-1	plant Late Embryo Abundant (LEA) related	3564838	1.58104	11.4107	5.73985	0.000162755	0.0113032	1.15413
183549_at	C49A9.5	hypothetical protein	177382	1.57415	5.58734	10.4263	7.94046e-07	0.000377747	6.37593
173928_at	maf-1	MAF (MusculoAponeurotic Fibrosarcoma) transcription factor homolog	6418592	1.57204	5.98035	6.31258	7.42732e-05	0.00706672	1.9448
191251_at	ugt-21	UDP-glucuronosyltransferase	183141	1.57194	5.49731	4.33738	0.00134953	0.0412833	-0.987599
192673_s_at	him-18	High Incidence of Males (increased X chromosome loss)	175620	1.56831	7.72638	4.24054	0.00157774	0.0452834	-1.14564
192737_at	scl-2	SCP-Like extracellular protein	178251	1.56563	10.0514	5.29202	0.000310229	0.0168187	0.501662
184144_at	R193.2	hypothetical protein	182256	1.56536	7.90378	7.29036	2.14728e-05	0.0031852	3.18538
188921_at	F25D1.5	hypothetical protein	184922	1.54776	6.87486	5.03749	0.000453344	0.0216392	0.117416
173616_at	mlk-1	Mitogen-activated protein kinase kinase kinase mlk-1	178895	1.54444	6.91272	4.46328	0.00110357	0.0370814	-0.783937
187705_at	T25D10.1	hypothetical protein	174062	1.52324	8.47303	4.92335	0.000539021	0.0237423	-0.0579897
177544_at	hrg-3	Heme Responsive Gene	179369	1.52178	6.13971	5.72402	0.000166428	0.0114653	1.13158
177369_at	math-35	pseudo	187877	1.50925	4.46579	5.25164	0.000329271	0.017551	0.441341
180487_at	C27H5.2	hypothetical protein	174176	1.50762	4.04326	5.58054	0.000204072	0.0130751	0.925486
189430_at	cyp-33A1	CYtochrome P450 family	179148	1.50692	8.97072	4.85117	0.000601966	0.0255688	-0.169913
189457_at	cyp-34A9	CYtochrome P450 family	181851	1.50404	7.7668	4.17408	0.00175759	0.0473059	-1.25477
177956_at	srd-53	Serpentine Receptor, class D (delta)	184430	1.49777	5.87736	8.24527	7.11762e-06	0.0015749	4.27421
173496_s_at	T23G7.3	hypothetical protein	174456	1.49642	9.35782	5.34234	0.000288131	0.016318	0.576478
178435_at	C17H1.7	hypothetical protein	182749	1.48185	4.67033	4.29855	0.00143656	0.0423508	-1.05083
185975_s_at	Y40C5A.4	hypothetical protein	177508	1.48087	6.36098	5.82534	0.000144359	0.0107452	1.27525
184174_at	ZC204.12	hypothetical protein	173536	1.47589	8.46776	4.60941	0.000876094	0.0327143	-0.550156
186693_at	C40H1.2	hypothetical protein	183365	1.475	6.39978	9.75167	1.49869e-06	0.000570372	5.77714
173799_at	tps-1	Alpha,alpha-trehalose-phosphate synthase [UDP-forming] 1	181778	1.4625	7.72223	4.79785	0.000653439	0.0270212	-0.253056
190092_at	aat-2	Amino Acid Transporter	184126	1.46151	7.17071	9.99492	1.18705e-06	0.000480605	5.99794
175212_at	clec-82	C-type LECtin	177064	1.45549	5.964	6.26343	7.93081e-05	0.00727341	1.87885
178755_s_at	C25F9.5	hypothetical protein	180272	1.44332	6.28197	6.16722	9.02566e-05	0.00802567	1.74873
190161_at	ncx-6	Putative sodium/calcium exchanger 6	182354	1.43718	7.00484	8.91261	3.4791e-06	0.000959474	4.97022
190346_at	F10G8.9	hypothetical protein	172869	1.43352	7.26179	6.56635	5.32043e-05	0.005656	2.27972
180721_at	ilys-2	Invertebrate LYSozyme	183475	1.43237	9.63672	5.0742	0.000428962	0.0210923	0.173428
190439_s_at	cav-2	Caveolin-2	179838	1.42764	6.67716	8.87292	3.62608e-06	0.000985724	4.93022
192059_at	hmit-1.1	H(+) MyoInositol coTransporter	180205	1.42635	10.2938	12.0196	2.01357e-07	0.000159651	7.63547
173691_s_at	best-24	Bestrophin homolog 24	176110	1.42532	6.95266	7.80171	1.17416e-05	0.00218404	3.78268
184195_at	cpsf-2	Probable cleavage and polyadenylation specificity factor subunit 2	179103	1.42099	8.73513	5.36592	0.000278357	0.0160026	0.611415
173480_s_at	cyp-32B1	CYtochrome P450 family	178697	1.41374	7.24558	5.64392	0.000186428	0.0122752	1.01691
190359_at	acs-7	fatty Acid CoA Synthetase family	174472	1.4033	7.06953	4.59186	0.000900579	0.0333407	-0.578079
191849_at	fmo-1	Dimethylaniline monooxygenase [N-oxide-forming]	177954	1.39243	6.41103	4.81265	0.000638702	0.0267624	-0.22994
180483_at	W02D7.8	hypothetical protein	189118	1.39056	5.98109	4.45992	0.00110947	0.0370814	-0.78934
187910_at	fat-3	Delta(6)-fatty-acid desaturase fat-3	177820	1.37772	11.6373	6.30513	7.50141e-05	0.00710171	1.93482
180936_at	ZC196.5	hypothetical protein	191104	1.37389	5.71502	4.96515	0.000505806	0.0230263	0.00646023
190361_s_at	cdo-1	Cysteine dioxygenase 1	180434	1.36827	9.42498	4.348	0.00132671	0.040944	-0.97034
174552_s_at	lea-1	plant Late Embryo Abundant (LEA) related	3564838	1.36159	11.8597	5.88963	0.000131996	0.0102151	1.36562
189403_s_at	mrp-5	hypothetical protein	181587	1.36157	8.38193	5.28153	0.000315061	0.0169394	0.486012
182282_s_at	rpa-4	Replication Protein A homolog	186576	1.35752	6.56988	6.85764	3.66474e-05	0.00436648	2.65283
188965_at	F55H12.3	hypothetical protein	172702	1.33396	7.24344	4.80857	0.000642725	0.0267624	-0.236303
191205_s_at	nhr-107	Nuclear Hormone Receptor family	179083	1.32952	4.74347	4.94424	0.000522142	0.0233236	-0.0257508
192823_at	F41C3.2	hypothetical protein	173821	1.32918	5.5154	4.6742	0.000791637	0.0304325	-0.447457
185954_at	Y54G11A.7	hypothetical protein	175084	1.32706	8.57244	6.64532	4.80391e-05	0.00531475	2.38206
192886_s_at	lars-2	Leucyl Amino-acyl tRNA Synthetase	172499	1.32582	6.97825	4.80166	0.000649608	0.0269899	-0.247098
174940_at	skpo-3	ShK domain and PerOxidase domain containing protein	174191	1.32146	7.02253	5.53495	0.000217867	0.0136374	0.859339
187806_s_at	K07E3.4	hypothetical protein	181064	1.30856	10.7787	5.24158	0.000334205	0.0177353	0.426279
174684_s_at	H43E16.1	hypothetical protein	174101	1.30014	9.82846	5.77341	0.00015525	0.0109823	1.20181
187982_at	syp-1	hypothetical protein	180102	1.29494	8.88218	4.2271	0.0016125	0.0457481	-1.16767
172773_x_at	nhr-88	Nuclear Hormone Receptor family	173641	1.29442	6.07853	4.71262	0.000745653	0.0293162	-0.386823
189790_s_at	hum-6	Unconventional myosin heavy chain 6	180539	1.29016	5.50707	6.92665	3.36015e-05	0.00409231	2.73948
191318_s_at	tps-1	Alpha,alpha-trehalose-phosphate synthase [UDP-forming] 1	181778	1.29003	7.76378	5.78487	0.000152773	0.010929	1.21806
173490_s_at	F09F7.7	DNA N6-methyl adenine demethylase	175765	1.28378	10.2798	7.27443	2.18909e-05	0.0031852	3.16622
171909_s_at	ril-2	RNAi-Induced Longevity	179725	1.28022	7.6201	6.37249	6.85957e-05	0.00675271	2.02472
189900_at	B0454.6	hypothetical protein	173650	1.27806	5.51265	9.23083	2.50967e-06	0.000778046	5.28481
185802_at	F59E11.5	hypothetical protein	179278	1.26965	6.38809	8.93452	3.40072e-06	0.000951653	4.99223
187567_at	ZK177.2	hypothetical protein	191236	1.26457	7.39795	6.93487	3.32573e-05	0.00409231	2.74976
190619_at	asp-10	ASpartyl Protease	182635	1.26005	12.5796	7.47008	1.73095e-05	0.00274486	3.39917
171791_at	lrp-1	Low-density lipoprotein receptor-related protein	172520	1.25116	7.38467	5.29864	0.00030722	0.016751	0.511532
172579_x_at	F59E12.6	hypothetical protein	173951	1.24896	6.72332	7.56386	1.54911e-05	0.0026002	3.50905
173930_s_at	acer-1	ACEtyl-CoA Regulator	174128	1.24746	13.021	13.0972	8.68805e-08	0.000108245	8.38067
188713_at	Y17G9B.4	Peptidyl-prolyl cis-trans isomerase	177245	1.24243	6.35776	7.0964	2.72106e-05	0.00359577	2.94983
176003_at	nhr-99	Nuclear Hormone Receptor family	178569	1.24241	5.30397	5.59422	0.00020012	0.0129945	0.945261
182757_at	F53F4.14	hypothetical protein	179852	1.24147	6.63344	5.3297	0.00029352	0.0165248	0.557719
188152_at	hum-8	Heavy chain, Unconventional Myosin	176872	1.23733	7.40936	4.32016	0.00138743	0.041616	-1.01562
187724_s_at	ZK177.2	hypothetical protein	191236	1.23421	4.83569	5.93163	0.000124535	0.0099154	1.42432
185451_at	F35D11.3	Uncharacterized membrane protein F35D11.3	173798	1.23306	7.16854	4.33865	0.00134679	0.0412691	-0.985543
174713_at	mrp-5	hypothetical protein	181587	1.2306	10.7522	5.81359	0.000146749	0.0107452	1.25867
179772_at	F42C5.4	hypothetical protein	177501	1.22143	4.80474	5.43511	0.000251669	0.0150598	0.713421
193641_at	C27A7.1	Ectonucleotide pyrophosphatase/phosphodiesterase C27A7.1	179663	1.20754	6.33579	4.32859	0.00136874	0.0413508	-1.0019
176797_at	C03B1.13	hypothetical protein	180910	1.20179	6.76224	4.50663	0.0010302	0.0359042	-0.714276
184157_at	K09H9.7	hypothetical protein	187242	1.19905	6.65812	5.44997	0.000246302	0.014879	0.735237
188987_at	F20G2.1	hypothetical protein	184742	1.19863	6.35365	4.57056	0.000931274	0.0339399	-0.612028
186289_at	F55G1.15	hypothetical protein	186329	1.19272	7.54186	6.70713	4.4373e-05	0.00508659	2.46154
173862_s_at	F15E6.6	hypothetical protein	177192	1.19049	6.45674	5.41605	0.000258737	0.0152431	0.685392
191434_at	ugt-54	UDP-GlucuronosylTransferase	188885	1.18853	6.02453	4.79244	0.000658917	0.0270406	-0.261516
186446_at	pnk-1	PaNtothenate Kinase	172327	1.17704	9.95575	9.69487	1.58361e-06	0.000590873	5.72477
178014_s_at	prmt-7	Protein arginine N-methyltransferase 7	172727	1.17338	9.08103	6.99971	3.06719e-05	0.00391715	2.8305
193496_s_at	F10F2.2	Probable phosphoribosylformylglycinamidine synthase	175608	1.16859	8.94756	4.18046	0.00173942	0.04721	-1.24426
177563_s_at	nrde-2	Nuclear RNAi defective-2 protein	174589	1.16588	8.63324	4.96564	0.000505426	0.0230263	0.00722077
179691_at	del-5	DEgenerin Like	186631	1.16509	6.94919	6.26897	7.87225e-05	0.00727341	1.88631
192669_at	F22D6.9	Serine/threonine-protein phosphatase	184829	1.16436	8.20045	7.1338	2.59872e-05	0.00352348	2.99563
191049_at	nhr-193	Nuclear Hormone Receptor family	180098	1.16169	4.91086	4.74696	0.000706938	0.0280555	-0.332798
183309_at	K03H6.2	hypothetical protein	176959	1.15812	10.6696	5.67147	0.000179275	0.0119281	1.05645
190026_s_at	klo-1	KLOtho (mammalian aging-associated protein) homolog	177557	1.15522	9.09032	4.19236	0.00170607	0.04721	-1.22469
173668_s_at	F52G2.3	hypothetical protein	178324	1.1456	5.96911	4.57479	0.000925089	0.0337917	-0.605279
194047_s_at	ZK792.5	hypothetical protein	178103	1.14308	9.0089	4.21241	0.0016514	0.0462807	-1.19177
191772_at	fbxl-1	Uncharacterized F-box/LRR-repeat protein C02F5.7	3564805	1.14	7.81013	4.43397	0.00115626	0.0378213	-0.831163
174336_at	exc-5	hypothetical protein	177692	1.13978	5.448	4.77464	0.000677284	0.0274798	-0.289376
191632_at	T28H10.1	hypothetical protein	189061	1.13957	7.64865	8.29108	6.76685e-06	0.0015514	4.32363
183959_at	C49A9.2	hypothetical protein	183593	1.13907	6.32983	4.42726	0.0011687	0.0378861	-0.841991
175556_at	F34H10.3	hypothetical protein	181180	1.13682	7.9704	6.66601	4.67769e-05	0.00526697	2.40872
185434_at	fbxa-158	F-box A protein	182402	1.13216	4.04656	5.015	0.000469001	0.0219755	0.0830118
186660_s_at	F46C5.1	hypothetical protein	174411	1.12848	7.11649	4.30968	0.00141105	0.0419544	-1.0327
191403_s_at	T08G11.1	hypothetical protein	172705	1.12654	9.71219	5.0524	0.000443268	0.0214629	0.140191
177378_at	math-37	MATH (meprin-associated Traf homology) domain containing	187883	1.12614	5.00953	4.47069	0.00109064	0.0370814	-0.772006
175589_s_at	F41H10.4	hypothetical protein	177317	1.11722	7.24897	4.45218	0.00112321	0.037305	-0.801799
177969_at	nrde-1	hypothetical protein	175477	1.11527	7.99746	4.81176	0.000639577	0.0267624	-0.231328
189173_s_at	F28C6.4	hypothetical protein	174377	1.10499	8.43691	5.06325	0.000436084	0.0212834	0.156746
177312_at	Y59H11AR.4	hypothetical protein	190429	1.10457	7.6284	5.90342	0.000129494	0.0101405	1.38492
180489_at	brp-1	Bypass of Response to Pheromone in yeast	176637	1.09898	10.658	4.939	0.000526323	0.0234005	-0.0338323
175142_at	F17C11.12	hypothetical protein	179514	1.09886	8.49713	4.15561	0.00181131	0.0482399	-1.28519
181698_s_at	math-4	MATH (meprin-associated Traf homology) domain containing	173548	1.09717	6.0706	9.63723	1.67517e-06	0.000613017	5.67129
184287_at	Y62E10A.6	NADPH:adrenodoxin oxidoreductase, mitochondrial	178299	1.09286	8.42746	5.35285	0.00028373	0.016165	0.592061
190999_at	T20B3.1	hypothetical protein	180126	1.0898	7.17147	6.52255	5.63239e-05	0.00588894	2.22259
189688_at	T12B3.3	hypothetical protein	177509	1.08825	11.7378	5.47124	0.000238831	0.0144736	0.766402
175425_at	aat-5	Amino Acid Transporter	171814	1.0868	4.27568	6.12463	9.56129e-05	0.00833427	1.69069
185348_at	zip-12	bZIP transcription factor family	176655	1.08315	7.88668	5.80157	0.000149239	0.0108104	1.24169
187473_at	B0361.3	hypothetical protein	176029	1.08301	8.54891	4.9324	0.000531637	0.0235816	-0.0440116
177335_at	VC5.2	hypothetical protein	179097	1.07993	6.73538	5.65027	0.000184754	0.0122072	1.02603
171900_s_at	B0511.6	hypothetical protein	172954	1.07967	9.04944	6.85619	3.67143e-05	0.00436648	2.65101
190533_s_at	aars-1	Alanine--tRNA ligase, mitochondrial	174749	1.07922	4.90602	4.57719	0.000921608	0.0337905	-0.60146
193419_at	F35B12.9	hypothetical protein	179591	1.07657	7.15086	6.08711	0.000100613	0.0086158	1.63935
176499_at	ceh-44	Homeobox protein cut-like ceh-44	175372	1.07475	8.67812	7.00956	3.02984e-05	0.00389559	2.84272
178041_at	F16C3.2	hypothetical protein	172879	1.07027	6.64892	4.35984	0.00130175	0.0404754	-0.95112
181935_s_at	ril-2	RNAi-Induced Longevity	179725	1.06795	8.75403	8.48629	5.46878e-06	0.00136928	4.53144
192891_s_at	T05H10.1	Ubiquitin carboxyl-terminal hydrolase	174290	1.06609	8.43357	4.6785	0.000786337	0.0303514	-0.440651
178918_at	srap-1	Serine Rich Adhesion Protein-like	174709	1.0638	6.14983	8.17715	7.67613e-06	0.00167895	4.20028
183325_s_at	F22D3.6	hypothetical protein	174135	1.06035	5.58109	5.74665	0.000161205	0.0112365	1.1638
185877_s_at	T12B3.3	hypothetical protein	177509	1.05493	11.1839	4.79668	0.000654622	0.0270212	-0.254889
183248_at	R05A10.4	UPF0375 protein R05A10.4	187595	1.0532	5.08489	8.10153	8.3523e-06	0.00171262	4.11754
193865_at	F13G3.6	hypothetical protein	184431	1.05274	8.44246	5.51952	0.000222757	0.0137179	0.836886
181629_at	C31B8.4	hypothetical protein	183078	1.05229	5.1686	7.76578	1.22387e-05	0.00223932	3.74181
182952_at	F35G12.5	hypothetical protein	175602	1.04949	7.93313	5.84162	0.000141115	0.0106418	1.29819
183498_s_at	npp-12	Nuclear Pore complex Protein	172348	1.04944	6.70281	4.20232	0.00167867	0.0469065	-1.20833
179480_at	fbxa-141	F-box A protein	183903	1.04872	6.50281	5.5038	0.000227859	0.0139586	0.81398
186886_s_at	Y18D10A.23	hypothetical protein	173155	1.04681	8.084	4.52787	0.00099616	0.0353988	-0.680247
188636_at	R05D3.12	DNA topoisomerase 2	259522	1.04279	5.9637	4.43026	0.00116312	0.0378421	-0.837147
180612_s_at	F53A9.8	hypothetical protein	181118	1.03781	12.7149	4.29764	0.00143869	0.0423508	-1.05232
181623_at	anc-1	Nuclear anchorage protein 1	172034	1.02984	9.31847	5.77861	0.00015412	0.0109431	1.20919
180454_s_at	K03A11.5	hypothetical protein	181436	1.02744	7.15375	4.44369	0.0011385	0.0374818	-0.815487
182369_at	B0511.2	hypothetical protein	182015	1.02742	6.32981	5.62444	0.000191672	0.0125338	0.988867
174592_s_at	dnc-1	DyNactin Complex component	177987	1.02516	8.22004	4.30867	0.00141334	0.0419569	-1.03434
185446_at	ZK1240.3	hypothetical protein	173588	1.01622	6.82317	4.79062	0.000660774	0.0270406	-0.264368
174791_s_at	anc-1	Nuclear anchorage protein 1	172034	1.01289	8.80839	5.30154	0.000305913	0.016751	0.515849
192535_s_at	T19D12.6	hypothetical protein	174097	1.0102	7.11696	4.34558	0.00133188	0.040944	-0.974276
190075_at	pbo-4	Na(+)/H(+) exchanger protein 7	181285	1.00897	9.19149	4.49932	0.00104221	0.0359932	-0.726014
171817_x_at	Y38F2AR.9	hypothetical protein	177027	-1.00006	11.2083	-8.84164	3.74669e-06	0.00100417	4.89858
183845_s_at	mboa-3	Membrane Bound O-Acyl transferase, MBOAT	180824	-1.00312	9.46988	-8.36624	6.23127e-06	0.00148219	4.40417
174930_at	mct-4	MonoCarboxylate Transporter family	180766	-1.00533	7.96701	-4.49054	0.00105681	0.0363467	-0.740103
180685_at	test-1	vertebrate proteoglycan TESTican homolog	177010	-1.01024	9.35161	-4.91835	0.00054315	0.02376	-0.0657221
178690_s_at	F33E2.5	hypothetical protein	173129	-1.02744	6.73724	-7.71996	1.29059e-05	0.00233892	3.68945
182893_at	F55B11.5	hypothetical protein	3565591	-1.02776	7.02657	-4.18744	0.00171979	0.04721	-1.23279
193800_at	clec-48	C-type LECtin	180188	-1.03728	10.6209	-4.74849	0.000705265	0.0280555	-0.330397
186760_at	Y51H7C.13	hypothetical protein	190180	-1.05383	7.63065	-6.93016	3.3454e-05	0.00409231	2.74387
190293_at	nhx-2	Na(+)/H(+) exchanger protein 2	174242	-1.05409	9.16154	-4.41584	0.00119018	0.0383215	-0.860432
174330_at	pssy-1	PhosphatidylSerine SYnthase	181211	-1.06655	5.89962	-4.66942	0.000797565	0.0304878	-0.455015
185522_at	Y106G6H.1	hypothetical protein	172919	-1.07927	9.22612	-6.25041	8.07022e-05	0.00731277	1.86133
189686_at	T08B1.1	hypothetical protein	178678	-1.08403	9.61736	-6.40147	6.60186e-05	0.00654306	2.06318
183702_at	K05B2.4	hypothetical protein	187017	-1.08703	4.39258	-5.32713	0.000294627	0.0165265	0.553906
188661_s_at	tni-1	Troponin I 1	181329	-1.08949	7.97718	-6.82093	3.83878e-05	0.00450914	2.60647
173895_at	trap-2	Translocon-associated protein subunit beta	180422	-1.09716	9.79894	-4.46875	0.001094	0.0370814	-0.775124
190793_s_at	suca-1	Probable succinyl-CoA ligase [ADP-forming] subunit beta, mitochondrial	181280	-1.09936	10.2399	-6.5543	5.40431e-05	0.00571325	2.26404
191512_at	sptl-3	Serine palmitoyltransferase 3	179884	-1.10556	7.79971	-5.28897	0.000311625	0.0168463	0.497117
193652_s_at	sec-61	yeast SEC homolog	178407	-1.11085	11.1004	-5.91005	0.00012831	0.0100893	1.39419
172004_x_at	unc-87	Protein unc-87	172397	-1.11103	11.1697	-4.17867	0.00174451	0.04721	-1.24722
173896_s_at	trap-2	Translocon-associated protein subunit beta	180422	-1.11494	11.271	-5.04419	0.000448785	0.0215736	0.127656
193838_s_at	clec-49	C-type LECtin	180298	-1.12043	10.3538	-4.25771	0.00153451	0.0443773	-1.11754
189025_at	D2063.1	hypothetical protein	183957	-1.15269	5.30806	-5.69573	0.000173216	0.0116061	1.09119
185350_at	pmt-2	Phosphoethanolamine MethylTransferase	178854	-1.15446	12.5646	-4.79986	0.000651418	0.0270062	-0.249917
189345_at	pho-13	intestinal acid PHOsphatase	184165	-1.15822	7.60856	-7.79581	1.18218e-05	0.00218404	3.77598
182858_at	T15B7.1	hypothetical protein	188512	-1.17064	8.96755	-4.17925	0.00174286	0.04721	-1.24626
180727_at	F49F1.5	hypothetical protein	186062	-1.17652	8.2767	-4.91105	0.000549235	0.0238616	-0.0770128
178752_at	W06A7.4	hypothetical protein	189232	-1.18084	6.32029	-5.87479	0.000134745	0.010339	1.34481
182553_at	C54D10.3	hypothetical protein	179704	-1.20928	8.0238	-4.57901	0.000918966	0.0337849	-0.598552
174833_at	acs-1	fatty Acid CoA Synthetase family	179043	-1.21143	11.3929	-9.87269	1.33379e-06	0.000517973	5.8877
177978_at	dct-18	DAF-16/FOXO Controlled, germline Tumor affecting	174934	-1.22181	11.95	-7.61685	1.45556e-05	0.00253507	3.57064
171966_x_at	calu-1	CALUmenin (calcium-binding protein) homolog	180769	-1.23177	9.15573	-4.66825	0.000799015	0.0304878	-0.456856
180747_s_at	dsc-4	Defecation Suppressor of Clk-1	176852	-1.23203	8.82884	-8.66898	4.4957e-06	0.00116011	4.72196
193124_s_at	pdi-2	Protein Disulfide Isomerase	180724	-1.24104	10.5744	-7.45282	1.76688e-05	0.00277867	3.37882
176321_s_at	trap-1	TRanslocon-Associated Protein	171865	-1.24169	10.3796	-9.37471	2.17151e-06	0.000724941	5.42356
193894_at	metr-1	Probable methionine synthase	174681	-1.25138	9.34884	-7.1338	2.5987e-05	0.00352348	2.99564
190202_at	scav-4	SCAVenger receptor (CD36 family) related	181429	-1.25183	8.6762	-9.5681	1.79263e-06	0.000616298	5.60673
182487_s_at	pho-1	Intestinal acid phosphatase	173896	-1.25697	8.77321	-5.97508	0.000117289	0.00962025	1.48477
189283_s_at	cyp-35C1	CYtochrome P450 family	179885	-1.25823	10.6763	-4.72643	0.000729814	0.0288125	-0.365068
192650_at	dhs-25	DeHydrogenases, Short chain	180486	-1.28001	7.51464	-5.04782	0.000446334	0.0215566	0.133206
185864_at	srr-4	Serpentine Receptor, class R	187292	-1.28493	7.08465	-4.94952	0.000517961	0.0232793	-0.0176026
177060_s_at	clec-72	C-type LECtin	177152	-1.29487	5.5415	-4.27101	0.00150188	0.043766	-1.0958
175587_at	acly-1	Probable ATP-citrate synthase	180485	-1.29751	8.03939	-5.52521	0.000220938	0.0136501	0.845179
173350_s_at	test-1	vertebrate proteoglycan TESTican homolog	177010	-1.29976	9.13573	-5.73306	0.000164321	0.0113704	1.14446
190369_at	lron-5	eLRR (extracellular Leucine-Rich Repeat) ONly	184307	-1.31783	4.8534	-8.94567	3.3616e-06	0.000951653	5.0034
181972_at	grd-3	GRounDhog (hedgehog-like family)	177109	-1.32685	10.5065	-5.05886	0.000438974	0.0213638	0.150053
184320_at	C14F11.4	hypothetical protein	182619	-1.33552	8.37704	-8.51307	5.31284e-06	0.00134797	4.55961
177783_at	ZK6.11	hypothetical protein	191209	-1.34287	11.1419	-4.75613	0.000696973	0.0278244	-0.318413
192417_at	acs-1	fatty Acid CoA Synthetase family	179043	-1.34309	9.69571	-10.0571	1.11927e-06	0.000474048	6.05345
189385_s_at	C29F7.3	UMP-CMP kinase 1	181464	-1.35466	9.68627	-5.37471	0.000274806	0.0158945	0.624408
190185_at	acly-1	Probable ATP-citrate synthase	180485	-1.35649	7.80938	-6.30124	7.54034e-05	0.00710323	1.92962
193068_at	pept-1	Peptide transporter family 1	180919	-1.3631	9.36919	-7.89424	1.05593e-05	0.00205033	3.88721
176939_at	spp-23	SaPosin-like Protein family	259362	-1.36345	10.3	-5.54129	0.00021589	0.0135583	0.868556
180979_at	grd-5	GRounDhog (hedgehog-like family)	179244	-1.36922	9.72869	-4.76409	0.000688437	0.0277147	-0.305926
193659_at	gpdh-1	Glycerol-3-phosphate dehydrogenase [NAD(+)]	173272	-1.37358	8.28726	-5.14037	0.000388466	0.0195559	0.273889
190667_s_at	calu-1	CALUmenin (calcium-binding protein) homolog	180769	-1.37654	10.5609	-6.46417	6.07918e-05	0.00615323	2.14599
175711_at	mec-5	hypothetical protein	181678	-1.37873	7.21332	-6.04432	0.000106661	0.00893201	1.58053
192144_s_at	asm-2	Sphingomyelin phosphodiesterase 2	181323	-1.38548	7.88989	-5.93307	0.000124286	0.0099154	1.42633
190067_at	F09F7.4	3-hydroxyisobutyryl-CoA hydrolase, mitochondrial	175766	-1.39143	9.78167	-10.0059	1.17476e-06	0.000480605	6.00777
189460_at	ckb-2	Choline kinase B2	175565	-1.39643	8.38158	-8.80887	3.87772e-06	0.00102485	4.86531
183759_at	oig-2	One IG domain	189675	-1.3969	9.45878	-4.25256	0.00154735	0.0444781	-1.12597
173656_at	dim-1	Disorganized muscle protein 1	181062	-1.4068	10.141	-5.25339	0.000328417	0.017551	0.443971
185210_s_at	swt-7	Sugar transporter SWEET	178890	-1.41266	10.2058	-7.55914	1.55774e-05	0.0026002	3.50355
187222_at	D1044.1	Uncharacterized kinase-like protein D1044.1	175763	-1.41363	6.7627	-5.52792	0.000220078	0.0136501	0.849125
175238_s_at	pho-1	Intestinal acid phosphatase	173896	-1.41396	8.7672	-4.48973	0.00105818	0.0363467	-0.74141
186349_at	Y51H7C.1	hypothetical protein	190173	-1.42554	10.404	-4.39884	0.00122295	0.0385291	-0.887926
176140_s_at	F42H10.6	Putative esterase F42H10.6	176198	-1.42717	9.20225	-8.45226	5.67409e-06	0.00138426	4.49553
188558_s_at	dim-1	Disorganized muscle protein 1	181062	-1.43057	9.86721	-6.05807	0.000104676	0.00889235	1.59945
173556_s_at	mthf-1	Probable methylenetetrahydrofolate reductase	174254	-1.43411	8.88782	-7.86008	1.098e-05	0.00211049	3.84875
183376_at	Y39B6A.27	hypothetical protein	260227	-1.44022	5.75885	-8.40489	5.97395e-06	0.00143897	4.44532
187996_s_at	F28H7.3	hypothetical protein	179490	-1.4562	12.21	-9.93981	1.25092e-06	0.00049591	5.94841
173938_s_at	gst-20	Glutathione S-Transferase	175008	-1.46532	7.67347	-4.46449	0.00110144	0.0370814	-0.78198
193592_s_at	T01G5.1	hypothetical protein	180021	-1.4778	6.42911	-8.09009	8.46007e-06	0.00171262	4.10497
172121_x_at	Y47D7A.7	hypothetical protein	189984	-1.48038	6.00467	-4.22892	0.00160775	0.0457481	-1.16469
177786_at	F44A6.5	hypothetical protein	185725	-1.49905	7.25986	-7.26288	2.21996e-05	0.00320027	3.15231
192820_at	gst-5	Glutathione S-Transferase	187537	-1.50046	10.9655	-4.56521	0.000939151	0.0339755	-0.62056
183263_s_at	F59B1.8	hypothetical protein	178784	-1.52146	6.71977	-7.40832	1.86325e-05	0.00285431	3.32618
189282_at	cyp-35C1	CYtochrome P450 family	179885	-1.54966	9.11071	-5.21744	0.000346366	0.0180575	0.390081
180173_at	Y62H9A.4	hypothetical protein	190461	-1.56685	11.7106	-5.20375	0.000353477	0.0183278	0.369497
183850_at	Y48E1B.8	hypothetical protein	175002	-1.56785	6.78805	-6.17661	8.91198e-05	0.00796179	1.76149
190744_at	ugt-63	UDP-GlucuronosylTransferase	182223	-1.57284	6.67008	-4.19153	0.00170839	0.04721	-1.22607
178409_s_at	lys-6	LYSozyme	178087	-1.57446	7.96774	-4.40885	0.00120354	0.0384426	-0.871731
191611_at	cdr-1	CaDmium Responsive	180064	-1.5999	9.16723	-4.78135	0.000670303	0.0272547	-0.278877
190499_s_at	clec-5	C-type LECtin	175652	-1.61236	8.13843	-5.65313	0.000184003	0.0122	1.03014
185619_s_at	C23H5.8	hypothetical protein	177007	-1.61446	10.3315	-5.42633	0.000254902	0.0151579	0.700505
190412_s_at	ech-6	Probable enoyl-CoA hydratase, mitochondrial	176376	-1.61511	11.9998	-13.536	6.27936e-08	0.000101854	8.6625
193272_s_at	far-3	Fatty Acid/Retinol binding protein	179785	-1.63023	9.52606	-5.75597	0.000159102	0.0112074	1.17706
182970_at	F55G11.4	hypothetical protein	178248	-1.6313	9.57965	-5.58829	0.000201824	0.0130187	0.936689
186055_at	grd-10	GRounDhog (hedgehog-like family)	184239	-1.65477	7.7318	-4.98356	0.000491865	0.022773	0.0347817
177829_at	lips-10	LIPaSe related	174345	-1.66463	6.88251	-5.70509	0.00017094	0.011573	1.10456
181156_at	spp-4	SaPosin-like Protein family	188266	-1.67417	10.1777	-5.4028	0.000263775	0.0153498	0.665876
176139_at	F42H10.6	Putative esterase F42H10.6	176198	-1.67446	6.38397	-8.31639	6.58111e-06	0.00152722	4.35083
188853_at	R07E5.4	hypothetical protein	175568	-1.69133	8.34667	-4.46111	0.00110737	0.0370814	-0.787415
184500_s_at	C23H5.8	hypothetical protein	177007	-1.73384	10.9845	-6.48293	5.9316e-05	0.00606841	2.17066
172706_x_at	F53F1.4	hypothetical protein	179822	-1.74583	8.89052	-6.24675	8.10995e-05	0.00731395	1.85639
181635_at	F55G11.2	hypothetical protein	186337	-1.77325	7.76325	-5.95073	0.000121293	0.0098636	1.45092
186008_at	F54B11.11	hypothetical protein	186218	-1.79695	6.54311	-9.34691	2.23277e-06	0.000732542	5.39692
175449_s_at	Y38E10A.14	hypothetical protein	174896	-1.8648	7.80683	-5.2191	0.000345516	0.0180575	0.392569
177059_at	clec-72	C-type LECtin	177152	-1.86657	6.38705	-7.59142	1.49966e-05	0.00254796	3.54113
178774_s_at	T13F3.6	hypothetical protein	180092	-1.94623	7.67864	-5.81388	0.000146691	0.0107452	1.25908
184431_at	C18A11.3	hypothetical protein	181063	-1.99278	8.93098	-12.1106	1.87083e-07	0.000154783	7.70151
189394_at	cyp-35A5	CYtochrome P450 family	178802	-2.0036	7.41307	-6.05074	0.000105729	0.0089023	1.58937
179682_at	C31H5.6	hypothetical protein	172725	-2.00483	8.59448	-8.0749	8.60547e-06	0.00172372	4.08825
193639_at	acl-1	Putative 1-acyl-sn-glycerol-3-phosphate acyltransferase acl-1	181671	-2.02584	9.97908	-13.3958	6.95834e-08	0.000101854	8.57376
186239_at	clec-53	C-type LECtin	171967	-2.02663	7.94369	-9.55623	1.81369e-06	0.000616298	5.5956
191418_at	ugt-16	UDP-glucuronosyltransferase	191171	-2.04217	7.25801	-4.76257	0.000690055	0.0277147	-0.308306
192782_at	nhr-68	Nuclear Hormone Receptor family	179589	-2.06103	7.23599	-5.70927	0.000169933	0.0115487	1.11053
187323_at	F13D12.6	Uncharacterized serine carboxypeptidase F13S12.6	174802	-2.07212	11.0234	-8.45282	5.67066e-06	0.00138426	4.49612
179318_at	F31D4.8	hypothetical protein	185150	-2.08733	7.30687	-14.4696	3.24449e-08	7.36099e-05	9.22449
185902_at	F21C10.9	hypothetical protein	184767	-2.0945	7.64684	-6.6212	4.95565e-05	0.0054196	2.35091
185145_at	Y46D2A.2	hypothetical protein	189952	-2.17927	7.12488	-7.48182	1.70697e-05	0.00274486	3.41299
174812_at	sams-1	Probable S-adenosylmethionine synthase 1	181370	-2.19287	10.601	-11.3262	3.58431e-07	0.000228557	7.11218
190778_at	cln-3.1	Battenin	179559	-2.2113	7.41898	-10.6567	6.44276e-07	0.00032263	6.57093
177818_at	sdz-6	SKN-1 Dependent Zygotic transcript	183410	-2.2148	6.67983	-5.40976	0.000261117	0.0152642	0.676125
193016_s_at	Y38F1A.6	Probable hydroxyacid-oxoacid transhydrogenase, mitochondrial	174942	-2.229	10.88	-7.79961	1.177e-05	0.00218404	3.7803
178773_at	T13F3.6	hypothetical protein	180092	-2.30809	8.93657	-7.11856	2.64784e-05	0.00352348	2.97699
175077_s_at	C05D12.3	hypothetical protein	174742	-2.35812	10.1623	-14.008	4.47474e-08	8.51499e-05	8.95279
191502_at	ugt-18	UDP-glucuronosyltransferase	179759	-2.36296	6.75145	-6.61433	4.99987e-05	0.00543672	2.34201
177144_at	nhr-114	Nuclear Hormone Receptor family	178821	-2.37954	7.4432	-11.6644	2.69554e-07	0.000205174	7.37193
176743_s_at	clec-67	C-type LECtin	177151	-2.39472	7.97154	-8.25547	7.03784e-06	0.0015749	4.28524
181565_at	clec-67	C-type LECtin	177151	-2.39856	8.2337	-7.49913	1.67228e-05	0.00274326	3.43333
192492_at	sams-1	Probable S-adenosylmethionine synthase 1	181370	-2.42445	9.54914	-12.1759	1.77532e-07	0.000153557	7.74848
172958_s_at	F13D12.6	Uncharacterized serine carboxypeptidase F13S12.6	174802	-2.48233	9.06848	-7.95247	9.88165e-06	0.00193854	3.95244
186443_at	F42A10.7	hypothetical protein	175875	-2.52832	9.00698	-13.0354	9.10151e-08	0.000108245	8.34003
171923_x_at	Y38F1A.6	Probable hydroxyacid-oxoacid transhydrogenase, mitochondrial	174942	-2.61838	8.75365	-8.33866	6.42227e-06	0.00150876	4.37469
192493_s_at	sams-1	Probable S-adenosylmethionine synthase 1	181370	-2.66233	9.57154	-12.7699	1.11401e-07	0.000124697	8.16256
183902_at	msra-1	Methionine Sulfoxide Reductase A	185709	-2.75666	10.4776	-10.3869	8.23266e-07	0.000382096	6.34211
176691_at	C45B2.1	hypothetical protein	180878	-2.7764	9.78799	-6.66825	4.66419e-05	0.00526697	2.41162
184012_at	srh-237	Serpentine Receptor, class H	13217708	-2.79403	7.27048	-11.4032	3.3569e-07	0.000228557	7.17212
189402_s_at	pmp-5	Peroxisomal Membrane Protein related	179056	-2.83372	9.3232	-10.8208	5.56423e-07	0.000302259	6.70706
186215_at	fbxa-72	F-box A protein	185173	-2.92289	6.77772	-8.9944	3.19618e-06	0.000951653	5.0521
177629_at	ZK593.3	hypothetical protein	191355	-2.95454	8.97651	-11.2574	3.8016e-07	0.000233357	7.05825
178843_at	F08G5.6	hypothetical protein	184206	-3.43683	10.3866	-9.22572	2.52269e-06	0.000778046	5.27984
190404_s_at	folt-2	Folate-like transporter 2	178745	-3.56798	8.58808	-9.60162	1.73461e-06	0.000616298	5.63809
188822_at	acdh-1	Acyl CoA DeHydrogenase	172358	-3.5807	10.3236	-8.98482	3.22798e-06	0.000951653	5.04255
188441_at	asp-12	ASpartyl Protease	179210	-3.60058	10.7606	-14.8825	2.45278e-08	6.69851e-05	9.45784
184116_s_at	T05E12.6	hypothetical protein	180136	-3.79823	9.44727	-10.0831	1.09208e-06	0.000474048	6.07664
177218_at	Y53G8AM.5	hypothetical protein	190237	-3.92703	5.7512	-11.044	4.57214e-07	0.000271885	6.88857
178599_at	spp-12	SaPosin-like Protein family	188762	-4.24849	7.46498	-10.7901	5.71828e-07	0.000302259	6.68174
184159_at	T05E12.6	hypothetical protein	180136	-4.34767	8.38754	-8.09253	8.43688e-06	0.00171262	4.10766
177104_at	clec-70	C-type LECtin	189944	-4.35676	7.01283	-32.2174	9.59449e-12	1.82574e-07	14.5464

## Sheet: S2
PROBEID	SYMBOL.x	GENENAME	ENTREZID	logFC	AveExpr	t	P.Value	adj.P.Val	B
191759_at	fmo-2	Dimethylaniline monooxygenase [N-oxide-forming]	177958	6.52728	10.1097	16.3212	9.75735e-09	4.61208e-05	10.1428
176851_at	comt-4	Catechol-O-MethylTransferase family	189789	3.71469	9.48969	6.96644	3.19705e-05	0.00444063	2.79756
185270_at	irg-3	Infection Response Gene	178726	3.62981	8.5816	15.6833	1.45423e-08	4.61208e-05	9.8286
177544_at	hrg-3	Heme Responsive Gene	179369	3.48865	6.13971	13.1222	8.52674e-08	0.000124812	8.36088
174393_at	H40L08.2	hypothetical protein	13224091	3.48076	10.8088	9.6982	1.57849e-06	0.000612436	5.71828
192195_at	acs-2	fatty Acid CoA Synthetase family	3565680	3.46	9.16696	10.8914	5.22692e-07	0.000331544	6.74651
174675_at	acs-2	fatty Acid CoA Synthetase family	3565680	3.33897	8.72962	9.21272	2.55613e-06	0.000868583	5.26109
186971_at	C23G10.11	hypothetical protein	182816	3.19804	7.20409	10.0319	1.14623e-06	0.000474164	6.01899
173919_s_at	ttr-44	TransThyretin-Related family domain	179835	3.15177	9.08505	5.29358	0.000309516	0.0185406	0.521235
175993_at	gsto-1	Glutathione transferase omega-1	183000	3.04393	9.3485	10.4482	7.78314e-07	0.000423158	6.37955
182492_at	math-14	MATH (meprin-associated Traf homology) domain containing	182658	2.8902	5.71629	10.2021	9.76837e-07	0.00045482	6.16837
189815_at	cyp-13A7	Putative cytochrome P450 CYP13A7	188362	2.85174	7.4124	15.7737	1.37301e-08	4.61208e-05	9.87425
192194_s_at	asm-3	Putative sphingomyelin phosphodiesterase asm-3	176879	2.83054	6.94726	13.862	4.96371e-08	0.000103972	8.82215
186182_s_at	hrg-1	Heme transporter hrg-1	180684	2.6664	9.41616	7.87817	1.0755e-05	0.00222452	3.87199
179098_at	T19C9.8	hypothetical protein	180142	2.65706	7.34028	5.7782	0.000154211	0.012608	1.22348
190978_at	sodh-1	Alcohol dehydrogenase 1	179627	2.60744	11.8859	11.8979	2.22325e-07	0.000201459	7.51993
189584_s_at	F41E6.5	hypothetical protein	179241	2.53733	7.85813	6.0883	0.00010045	0.00950976	1.65427
188496_s_at	T07G12.5	hypothetical protein	177946	2.51507	6.77978	10.1675	1.00891e-06	0.000454945	6.13824
190611_s_at	prpf-4	vertebrate Pre-mRNA Processing Factor	172443	2.5029	8.01287	5.95766	0.000120138	0.0105838	1.47454
182338_at	T05E7.1	hypothetical protein	172309	2.39302	6.718	8.24577	7.11366e-06	0.00188008	4.27524
189221_at	cyp-37B1	CYtochrome P450 family	180093	2.36207	9.01955	4.73617	0.000718868	0.0294813	-0.330022
178953_s_at	B0001.2	hypothetical protein	178164	2.24934	8.16581	5.71445	0.000168694	0.0133878	1.13313
187598_at	C35C5.8	hypothetical protein	181342	2.20047	6.29275	12.6597	1.21283e-07	0.000144243	8.05513
184144_at	R193.2	hypothetical protein	182256	2.16077	7.90378	10.0633	1.11265e-06	0.000470501	6.04681
182904_at	W03D2.6	pseudo	177163	2.14649	6.51238	6.7763	4.06246e-05	0.00508583	2.55936
180704_at	F56C3.9	hypothetical protein	186367	2.13282	6.18001	5.42303	0.000256125	0.0169819	0.712292
179525_at	hrg-4	Heme transporter hrg-4	185380	2.12924	6.99713	8.22279	7.29692e-06	0.00188478	4.2505
176675_at	F43H9.4	hypothetical protein	179182	2.1087	9.22844	5.88807	0.000132281	0.0113386	1.37777
192673_s_at	him-18	High Incidence of Males (increased X chromosome loss)	175620	2.09324	7.72638	5.6599	0.000182244	0.0137072	1.05533
178199_s_at	F58B3.4	hypothetical protein	178088	2.07966	8.41875	5.18721	0.000362269	0.0200759	0.362351
179599_at	ZK228.4	hypothetical protein	180201	2.0772	7.85255	4.88544	0.000571164	0.0266389	-0.0975959
188987_at	F20G2.1	hypothetical protein	184742	2.05546	6.35365	7.8378	1.12643e-05	0.00230481	3.82669
172481_x_at	math-3	MATH (meprin-associated Traf homology) domain containing	173547	2.05166	6.93517	5.79402	0.000150827	0.0124246	1.24581
172403_x_at	math-27	MATH (meprin-associated Traf homology) domain containing	173545	2.04626	5.52774	6.21841	8.42428e-05	0.00830599	1.83073
189403_s_at	mrp-5	hypothetical protein	181587	2.04279	8.38193	7.92399	1.0207e-05	0.0021581	3.92315
179396_at	C35A5.6	hypothetical protein	183224	2.04266	8.00345	4.28216	0.00147506	0.0427674	-1.056
190619_at	asp-10	ASpartyl Protease	182635	2.02508	12.5796	12.0055	2.0367e-07	0.000193782	7.59804
192407_at	gst-4	Glutathione S-transferase 4	177886	1.94496	9.96405	5.15747	0.000378675	0.0206442	0.317622
191850_s_at	fmo-1	Dimethylaniline monooxygenase [N-oxide-forming]	177954	1.93982	6.94249	5.55155	0.000212731	0.0153919	0.899475
174713_at	mrp-5	hypothetical protein	181587	1.93446	10.7522	9.13878	2.75576e-06	0.000904128	5.18933
191251_at	ugt-21	UDP-glucuronosyltransferase	183141	1.92399	5.49731	5.30878	0.000302676	0.0183427	0.543793
187999_at	lea-1	plant Late Embryo Abundant (LEA) related	3564838	1.92341	11.4107	6.98281	3.13245e-05	0.00444063	2.81783
190009_at	F49E12.10	hypothetical protein	186061	1.9182	6.9595	6.74107	4.24893e-05	0.00523617	2.51467
184624_s_at	C25H3.10	hypothetical protein	173965	1.8807	6.92382	4.21469	0.00164528	0.044854	-1.16618
188078_at	lipl-2	Lipase	185840	1.86624	8.74331	7.47873	1.71327e-05	0.0028845	3.4147
185007_s_at	F19F10.9	hypothetical protein	179140	1.85754	9.2277	4.6729	0.000793245	0.0308684	-0.429512
187657_s_at	ZK546.14	hypothetical protein	173854	1.84963	7.53293	4.0929	0.00200686	0.0497248	-1.36646
182282_s_at	rpa-4	Replication Protein A homolog	186576	1.84347	6.56988	9.31246	2.31133e-06	0.000814488	5.35698
188636_at	R05D3.12	DNA topoisomerase 2	259522	1.83738	5.9637	7.80603	1.16833e-05	0.00234022	3.79091
177140_s_at	dcr-1	Endoribonuclease dcr-1	176138	1.82404	7.9963	4.73795	0.000716889	0.0294813	-0.327237
191482_at	ugt-43	UDP-GlucuronosylTransferase	184052	1.8203	5.83161	4.85398	0.000599372	0.0273512	-0.146309
183652_at	far-7	Fatty Acid/Retinol binding protein	173421	1.81972	7.3584	4.76868	0.00068356	0.0290345	-0.279128
190444_s_at	gcc-2	GRIP and coiled-coil domain-containing protein 2	176378	1.8113	7.65534	5.28019	0.000315684	0.0185406	0.50132
174365_s_at	polq-1	DNA polymerase theta	175810	1.80475	7.32276	4.91311	0.000547512	0.0262433	-0.0548599
190895_at	ugt-2	UDP-GlucuronosylTransferase	179450	1.78754	7.38322	4.55463	0.000954949	0.0349083	-0.616965
188921_at	F25D1.5	hypothetical protein	184922	1.78458	6.87486	5.80826	0.000147848	0.0123212	1.26588
188598_at	chil-23	CHItinase-Like	187739	1.78272	4.72546	5.45055	0.000246096	0.0166472	0.752583
189296_s_at	T02B5.3	Carboxylic ester hydrolase	179914	1.77703	4.9536	5.76241	0.000157669	0.0127672	1.20117
192886_s_at	lars-2	Leucyl Amino-acyl tRNA Synthetase	172499	1.77526	6.97825	6.42936	6.36366e-05	0.00699966	2.11155
192281_at	acs-11	fatty Acid CoA Synthetase family	173820	1.75107	6.84187	11.0304	4.62682e-07	0.000324786	6.85808
184195_at	cpsf-2	Probable cleavage and polyadenylation specificity factor subunit 2	179103	1.75022	8.73513	6.60914	5.03348e-05	0.00586208	2.34576
190346_at	F10G8.9	hypothetical protein	172869	1.74766	7.26179	8.00529	9.30752e-06	0.00208368	4.0133
182068_at	T05F1.11	hypothetical protein	172811	1.74347	5.4439	8.06815	8.67102e-06	0.00203705	4.08244
178069_s_at	ZC247.1	hypothetical protein	172895	1.74267	6.87687	7.92835	1.01564e-05	0.0021581	3.92801
187621_s_at	ufbp-1	DDRGK domain-containing protein 1	176194	1.74256	6.3149	6.79277	3.9783e-05	0.00501345	2.5802
174552_s_at	lea-1	plant Late Embryo Abundant (LEA) related	3564838	1.7392	11.8597	7.52302	1.62562e-05	0.00281835	3.46643
192012_s_at	T19D12.2	hypothetical protein	174099	1.73487	7.12236	4.52155	0.00100617	0.0359218	-0.669743
182814_at	prg-2	Piwi-like protein	182072	1.73017	8.94404	6.61134	5.01922e-05	0.00586208	2.34859
178043_at	sqrd-1	Sulfide Quinone oxidoReDuctase	178374	1.72509	7.79888	4.59632	0.000894286	0.0333021	-0.550656
177378_at	math-37	MATH (meprin-associated Traf homology) domain containing	187883	1.71555	5.00953	6.8106	3.88933e-05	0.0049564	2.60271
189704_s_at	atl-1	ATM (ataxia telangectasia mutated)-Like	179352	1.71457	8.78056	4.85713	0.000596484	0.0273506	-0.141428
174420_at	F29C6.1	hypothetical protein	172947	1.69959	8.05631	5.18978	0.000360888	0.0200759	0.366206
193914_at	gbh-2	Gamma Butyrobetaine Hydroxylase	174358	1.6924	7.97013	4.78579	0.000665725	0.0286518	-0.252411
182058_at	smc-5	SMC (structural maintenance of chromosomes) family	173874	1.68673	9.49943	4.65929	0.000810278	0.0310863	-0.450981
190359_at	acs-7	fatty Acid CoA Synthetase family	174472	1.68642	7.06953	5.51829	0.000223151	0.0158446	0.85127
180778_at	utp-20	UTP small subunit (SSU) processome component homolog	174080	1.67142	7.66395	4.38186	0.00125661	0.0402557	-0.894218
190350_at	ZK632.2	hypothetical protein	176386	1.65378	7.1376	4.80471	0.00064656	0.0284481	-0.222892
190576_s_at	K07C5.6	Pre-mRNA-splicing factor SLU7	179443	1.64705	8.40281	4.35865	0.00130425	0.0406861	-0.93178
191274_s_at	pcp-3	Prolyl Carboxy Peptidase like	177740	1.64694	9.46976	7.18834	2.43078e-05	0.00373027	3.06922
189457_at	cyp-34A9	CYtochrome P450 family	181851	1.61126	7.7668	4.47164	0.00108899	0.0370318	-0.749647
172579_x_at	F59E12.6	hypothetical protein	173951	1.59812	6.72332	9.67839	1.60922e-06	0.000612436	5.70009
186693_at	C40H1.2	hypothetical protein	183365	1.57012	6.39978	10.3805	8.28106e-07	0.000425893	6.32203
190026_s_at	klo-1	KLOtho (mammalian aging-associated protein) homolog	177557	1.56516	9.09032	5.68004	0.00017711	0.0134809	1.08411
193122_at	K02C4.3	Probable ubiquitin carboxyl-terminal hydrolase K02C4.3	174300	1.56134	8.01098	4.49102	0.00105601	0.0363646	-0.718586
191712_s_at	icl-1	Malate synthase	178583	1.56089	12.2088	5.5407	0.000216073	0.0155157	0.883765
172036_x_at	aars-1	Alanine--tRNA ligase, mitochondrial	174749	1.56013	6.3092	5.69855	0.000172526	0.0134549	1.11051
185954_at	Y54G11A.7	hypothetical protein	175084	1.55388	8.57244	7.78117	1.20231e-05	0.00238307	3.7628
189913_at	K09C4.1	hypothetical protein	180621	1.55031	6.40511	4.49288	0.0010529	0.0363646	-0.715602
184157_at	K09H9.7	hypothetical protein	187242	1.55027	6.65812	7.04635	2.89465e-05	0.0042371	2.89617
190131_s_at	ech-8	Enoyl-CoA Hydratase	177905	1.54424	6.30246	4.74472	0.000709403	0.0294813	-0.316629
173301_s_at	icl-1	Malate synthase	178583	1.54373	11.5788	4.37325	0.00127406	0.0402557	-0.908139
189430_at	cyp-33A1	CYtochrome P450 family	179148	1.53946	8.97072	4.95594	0.00051293	0.0249067	0.0110679
187567_at	ZK177.2	hypothetical protein	191236	1.53637	7.39795	8.42542	5.84193e-06	0.00168433	4.4664
179708_s_at	F25G6.9	hypothetical protein	179237	1.53029	7.89856	4.47816	0.00107778	0.0368207	-0.739196
191814_at	C30B5.4	hypothetical protein	183040	1.52089	6.99801	5.08994	0.000418938	0.0217814	0.215565
181446_s_at	stip-1	STIP (Septin and Tuftelin Interacting Protein) homolog	174600	1.50856	5.86794	4.38363	0.00125307	0.0402557	-0.891368
185604_s_at	ubr-4	UBR E3 ubiquitin ligase homolog	172068	1.50481	7.47451	4.87496	0.000580402	0.026807	-0.113809
177652_at	gkow-1	Protein mos-2 homolog	177923	1.50476	7.20413	4.46558	0.00109953	0.0370318	-0.759372
180913_at	aqp-1	AQuaPorin or aquaglyceroporin related	174190	1.50466	10.7384	6.25502	8.02063e-05	0.00799081	1.87993
192956_at	gst-6	Probable glutathione S-transferase 6	173841	1.50433	9.4582	4.1396	0.00185926	0.0479402	-1.28946
189173_s_at	F28C6.4	hypothetical protein	174377	1.50282	8.43691	6.88614	3.53547e-05	0.00467198	2.69759
194142_x_at	icl-1	Malate synthase	178583	1.49802	12.2223	5.1499	0.000382976	0.0206449	0.306216
190121_s_at	nep-22	NEPrilysin metallopeptidase family	181144	1.48794	8.1476	6.17907	8.88243e-05	0.00862366	1.77765
173280_at	Y37B11A.2	DNA polymerase	175809	1.47734	7.32687	4.73284	0.000722596	0.029507	-0.335249
189001_s_at	K02B12.5	hypothetical protein	172642	1.47114	6.74633	5.46259	0.00024184	0.0166144	0.770175
189861_at	ctsa-1	CaThepSin A homolog	174057	1.46627	7.09869	4.14109	0.00185473	0.0478883	-1.28701
187982_at	syp-1	hypothetical protein	180102	1.46596	8.88218	4.78534	0.000666184	0.0286518	-0.253108
193484_s_at	hmg-3	FACT complex subunit ssrp1-B	172250	1.45973	8.71646	4.66096	0.000808162	0.0310677	-0.448338
182424_at	ccpp-1	Cytosolic carboxypeptidase 1	172241	1.45018	7.5013	4.3153	0.00139834	0.0421924	-1.00209
178679_at	fbxa-140	F-box A protein	173166	1.4468	4.71801	6.07737	0.000101957	0.00955735	1.63933
185975_s_at	Y40C5A.4	hypothetical protein	177508	1.44495	6.36098	5.68408	0.000176099	0.0134687	1.08987
180361_at	F42G2.2	hypothetical protein	259422	1.44338	7.58993	4.16743	0.00177674	0.0469578	-1.2437
186872_s_at	sma-10	Leucine-rich repeats and immunoglobulin-like domains protein sma-10	176849	1.43436	7.1613	5.07597	0.000427823	0.0220625	0.194366
189176_at	cyp-25A1	CYtochrome P450 family	183247	1.43092	5.73293	6.04706	0.000106263	0.00981591	1.5978
179044_s_at	smgl-1	hypothetical protein	172561	1.41697	8.05921	4.7013	0.000758893	0.0301333	-0.384777
175589_s_at	F41H10.4	hypothetical protein	177317	1.41126	7.24897	5.62397	0.000191801	0.0142015	1.00384
190533_s_at	aars-1	Alanine--tRNA ligase, mitochondrial	174749	1.4068	4.90602	5.96651	0.000118682	0.0105838	1.4868
193730_at	trt-1	Telomerase Reverse Transcriptase	172688	1.40306	8.81186	5.21197	0.000349188	0.0197759	0.399486
191449_s_at	cul-5	Cullin-5	179413	1.40008	6.68782	5.31282	0.000300882	0.0183399	0.549793
171909_s_at	ril-2	RNAi-Induced Longevity	179725	1.39014	7.6201	6.91965	3.38979e-05	0.00457477	2.73941
187366_s_at	rfp-1	E3 ubiquitin-protein ligase bre-1	176180	1.39005	5.57362	4.32431	0.00137819	0.0419609	-0.987445
173496_s_at	T23G7.3	hypothetical protein	174456	1.38813	9.35782	4.95575	0.000513082	0.0249067	0.0107671
184456_at	lips-14	pseudo	186750	1.38795	4.48402	4.82411	0.000627525	0.0279667	-0.192695
184602_at	ugt-25	UDP-glucuronosyltransferase	172087	1.38715	6.74173	4.57798	0.000920452	0.0339443	-0.579793
192596_s_at	T03F7.7	hypothetical protein	179564	1.38342	7.48646	5.05497	0.000441556	0.0226479	0.162448
180721_at	ilys-2	Invertebrate LYSozyme	183475	1.3797	9.63672	4.8876	0.000569278	0.0266389	-0.0942526
179094_s_at	T16G1.4	hypothetical protein	179776	1.37635	5.22531	5.6857	0.000175695	0.0134687	1.09219
187724_s_at	ZK177.2	hypothetical protein	191236	1.3736	4.83569	6.60157	5.083e-05	0.00586208	2.33599
174455_s_at	mtk-1	MTK1/MEKK4 homolog	172246	1.35642	7.12312	4.91003	0.000550094	0.0263008	-0.0596136
191017_at	ctsa-2	Carboxypeptidase	175938	1.34907	10.1773	4.3486	0.00132544	0.0412248	-0.94805
192069_s_at	smc-4	Structural maintenance of chromosomes protein 4	175603	1.34797	8.45512	4.11104	0.00194814	0.049108	-1.33653
177563_s_at	nrde-2	Nuclear RNAi defective-2 protein	174589	1.34015	8.63324	5.70787	0.000170269	0.0133887	1.12377
190980_at	rev-1	DNA repair protein REV1	174275	1.34014	7.77481	4.12374	0.00190808	0.0484971	-1.31559
189236_s_at	polq-1	DNA polymerase theta	175810	1.33995	6.25286	4.78594	0.000665568	0.0286518	-0.252173
173021_s_at	H06I04.1	hypothetical protein	175416	1.33954	6.34325	5.52861	0.000219862	0.0157051	0.866241
193809_at	F43G9.12	hypothetical protein	172662	1.32743	8.30885	4.38355	0.00125322	0.0402557	-0.891492
190409_at	vars-1	Valyl Amino-acyl tRNA Synthetase	179184	1.32493	9.31346	5.68421	0.000176065	0.0134687	1.09007
173468_at	aka-1	A Kinase Anchor protein	174216	1.32453	9.14892	4.51403	0.00101821	0.0361482	-0.681758
192891_s_at	T05H10.1	Ubiquitin carboxyl-terminal hydrolase	174290	1.32306	8.43357	5.80619	0.000148277	0.0123212	1.26297
191403_s_at	T08G11.1	hypothetical protein	172705	1.32264	9.71219	5.93191	0.000124487	0.0109164	1.43881
178014_s_at	prmt-7	Protein arginine N-methyltransferase 7	172727	1.32252	9.08103	7.88944	1.06173e-05	0.00222018	3.8846
173086_s_at	F26F12.3	hypothetical protein	178972	1.31973	9.49411	4.4981	0.00104423	0.0363646	-0.707249
172367_x_at	math-26	MATH (meprin-associated Traf homology) domain containing	173546	1.31842	6.84988	5.59651	0.000199466	0.0147118	0.96436
192669_at	F22D6.9	Serine/threonine-protein phosphatase	184829	1.31187	8.20045	8.03758	8.97449e-06	0.00208263	4.04888
191849_at	fmo-1	Dimethylaniline monooxygenase [N-oxide-forming]	177954	1.30658	6.41103	4.51591	0.00101517	0.0361482	-0.678746
189671_at	cyp-33C9	CYtochrome P450 family	178752	1.29842	7.17882	4.25717	0.00153586	0.0434227	-1.09675
177600_at	sin-3	SIN3 (yeast Switch INdependent) histone deacetylase component homolog	172628	1.29409	7.99725	4.19164	0.00170808	0.0457789	-1.20395
192072_s_at	mans-1	alpha-1,2-Mannosidase	172510	1.2871	8.01593	4.99425	0.000483964	0.0238584	0.0698006
194047_s_at	ZK792.5	hypothetical protein	178103	1.28701	9.0089	4.74283	0.000711485	0.0294813	-0.319591
188918_at	drsh-1	Ribonuclease 3	172830	1.28171	7.88475	4.40375	0.00121338	0.0396725	-0.85887
179093_at	T16G1.4	hypothetical protein	179776	1.28034	4.92753	4.75838	0.00069454	0.0292398	-0.295231
177369_at	math-35	pseudo	187877	1.27734	4.46579	4.44467	0.00113673	0.0379488	-0.792976
182757_at	F53F4.14	hypothetical protein	179852	1.27606	6.63344	5.47818	0.000236445	0.016481	0.792926
184299_at	eri-6	Enhanced RNAI (RNA interference)	172050	1.2742	7.27211	7.77224	1.21477e-05	0.00238307	3.7527
172156_x_at	Y54G2A.36	hypothetical protein	3565378	1.27335	10.561	4.50272	0.0010366	0.0362901	-0.699842
193641_at	C27A7.1	Ectonucleotide pyrophosphatase/phosphodiesterase C27A7.1	179663	1.26392	6.33579	4.53067	0.000991754	0.0355656	-0.655169
172064_x_at	rde-1	hypothetical protein	179393	1.25501	8.95671	4.84544	0.000607285	0.02758	-0.159563
177969_at	nrde-1	hypothetical protein	175477	1.25241	7.99746	5.40342	0.000263538	0.0172718	0.68351
176797_at	C03B1.13	hypothetical protein	180910	1.23743	6.76224	4.64029	0.000834716	0.0317938	-0.481005
175582_at	parg-1	Poly Adp-Ribose (ADP-ribose) Glycohydrolase	177683	1.23719	9.17883	5.33766	0.000290114	0.0181002	0.586572
189712_s_at	dnc-1	DyNactin Complex component	177987	1.22754	8.15866	4.41832	0.00118549	0.0390965	-0.835388
172558_s_at	zgpa-1	Zinc finger G-PAtch domain-containing protein homolog	177568	1.21572	4.78988	4.36338	0.00129439	0.040645	-0.924118
186119_s_at	R12C12.8	pseudo	174013	1.21177	6.23603	4.50651	0.00103041	0.036227	-0.693792
181197_at	mms-19	yeast MMS related	178935	1.2062	8.52962	5.38773	0.000269635	0.017461	0.660438
178234_at	parg-1	Poly Adp-Ribose (ADP-ribose) Glycohydrolase	177683	1.20134	7.30874	5.40602	0.000262542	0.0172718	0.687332
184287_at	Y62E10A.6	NADPH:adrenodoxin oxidoreductase, mitochondrial	178299	1.1998	8.42746	5.87664	0.000134399	0.0114685	1.3618
189234_at	E01G6.3	Carboxylic ester hydrolase	181385	1.19828	5.69261	8.07898	8.56618e-06	0.00203705	4.09431
193676_s_at	itr-1	Inositol 1,4,5-trisphosphate receptor itr-1	177546	1.19753	7.80224	5.21791	0.000346129	0.0196611	0.40837
189493_at	drh-3	Dicer Related Helicase	172546	1.1921	8.44481	4.55755	0.00095056	0.034852	-0.612311
188599_s_at	cul-4	Cullin-4	174198	1.18704	7.42701	4.66272	0.00080594	0.0310677	-0.445555
188515_s_at	hsp-75	Heat Shock Protein	176019	1.18499	7.08669	4.63538	0.000841146	0.0319484	-0.488759
187473_at	B0361.3	hypothetical protein	176029	1.18219	8.54891	5.38407	0.000271077	0.0174858	0.655056
185449_s_at	T08B2.11	hypothetical protein	172314	1.18086	7.67419	4.78142	0.00067023	0.0286602	-0.259227
173712_s_at	dnj-22	DNaJ domain (prokaryotic heat shock protein)	179227	1.17705	8.91249	4.53023	0.00099245	0.0355656	-0.655878
183498_s_at	npp-12	Nuclear Pore complex Protein	172348	1.17447	6.70281	4.70298	0.000756915	0.0301325	-0.382139
173928_at	maf-1	MAF (MusculoAponeurotic Fibrosarcoma) transcription factor homolog	6418592	1.17373	5.98035	4.71317	0.000745015	0.0301325	-0.366125
181580_at	K07B1.7	hypothetical protein	179318	1.17215	5.0096	5.01441	0.000469424	0.023416	0.100618
181777_at	K07A12.1	hypothetical protein	172669	1.16984	8.7052	4.50613	0.00103103	0.036227	-0.6944
176083_s_at	cux-7	Clk-2 Upstream, human gene XE7 related	176066	1.16656	6.67612	4.73412	0.000721162	0.029507	-0.333242
175416_at	T24B1.1	Golgin-84	172527	1.16595	8.48651	4.28763	0.0014621	0.0427674	-1.04709
193194_at	apn-1	DNA-(apurinic or apyrimidinic site) lyase	174291	1.16553	8.35974	4.89272	0.000564837	0.0266046	-0.0863387
190092_at	aat-2	Amino Acid Transporter	184126	1.16491	7.17071	7.96652	9.72529e-06	0.00213559	3.97041
191559_s_at	F11A5.9	hypothetical protein	180085	1.16403	7.77077	7.06245	2.83755e-05	0.00418572	2.91593
177180_s_at	smg-3	Suppressor with Morphological effect on Genitalia	177397	1.16083	7.55205	5.34657	0.000286351	0.0179242	0.599747
193988_at	D2085.4	hypothetical protein	174388	1.15918	8.39823	5.31651	0.000299258	0.0183399	0.555254
182259_at	T12F5.2	hypothetical protein	188456	1.15064	8.13025	5.71041	0.000169658	0.0133887	1.12739
177111_at	smg-3	Suppressor with Morphological effect on Genitalia	177397	1.14958	7.57512	6.94816	3.27088e-05	0.00447782	2.77488
188713_at	Y17G9B.4	Peptidyl-prolyl cis-trans isomerase	177245	1.14775	6.35776	6.55567	5.39476e-05	0.00614711	2.27658
188013_at	T22C1.6	hypothetical protein	172568	1.14447	7.29101	5.11607	0.000402846	0.0212938	0.255129
175583_s_at	B0001.5	hypothetical protein	178162	1.14444	8.03699	4.10179	0.00197784	0.0492958	-1.35178
174941_s_at	rpom-1	DNA-directed RNA polymerase	173317	1.14072	8.5687	4.2727	0.00149777	0.0429045	-1.07142
186070_at	gpa-17	G Protein, Alpha subunit	175377	1.13627	5.28727	4.53148	0.000990491	0.0355656	-0.653881
180247_s_at	R04F11.3	hypothetical protein	179688	1.13625	8.13195	4.53416	0.000986306	0.0355656	-0.649604
175195_at	T09F5.12	ncRNA	13216835	1.12135	6.10347	6.73011	4.30879e-05	0.0052559	2.50074
174024_at	top-1	DNA topoisomerase 1	266847	1.11464	8.91362	4.32498	0.00137671	0.0419609	-0.986359
178135_at	C14B1.8	hypothetical protein	182593	1.1129	8.10174	5.33388	0.000291727	0.0181414	0.580974
176575_s_at	hipr-1	Huntington interacting protein related 1	176224	1.11196	8.19191	5.92826	0.000125117	0.0109213	1.43374
176499_at	ceh-44	Homeobox protein cut-like ceh-44	175372	1.11128	8.67812	7.24782	2.2609e-05	0.00355559	3.1409
182369_at	B0511.2	hypothetical protein	182015	1.10719	6.32981	6.06111	0.000104243	0.00972377	1.61707
193145_at	mtr-4	mRNA transport homolog 4	177824	1.10559	8.29477	4.29732	0.00143943	0.0427254	-1.03133
184767_s_at	C27A12.9	hypothetical protein	172285	1.10483	8.28074	4.90538	0.000554008	0.0263523	-0.0667788
185462_at	C16A11.5	hypothetical protein	182650	1.1029	4.69066	4.70334	0.000756485	0.0301325	-0.381565
192207_at	bpl-1	Biotin Protein Ligase	174039	1.10091	7.33753	5.63044	0.00019004	0.0141771	1.01314
189297_at	cyp-33E2	CYtochrome P450 family	185653	1.10037	6.55524	4.83662	0.000615571	0.027824	-0.173258
189009_s_at	abcf-1	ABC transporter, class F	179748	1.09976	8.62882	4.28008	0.00148002	0.0427674	-1.05938
189366_at	cyp-35B1	CYtochrome P450 family	178803	1.09749	4.93878	6.73809	4.2651e-05	0.00523617	2.51089
186776_at	lin-56	Protein lin-56	174609	1.09747	7.3639	5.32005	0.000297705	0.0183399	0.560503
181935_s_at	ril-2	RNAi-Induced Longevity	179725	1.09338	8.75403	8.6884	4.40385e-06	0.00133017	4.73951
188329_at	aph-2	Nicastrin	172905	1.09238	7.69871	8.77807	4.0054e-06	0.00124949	4.83085
193514_at	F10C2.5	alpha-1,2-Mannosidase	179653	1.09196	7.60375	4.11599	0.0019324	0.0490246	-1.32835
179844_at	C49C8.3	hypothetical protein	183601	1.08912	6.06405	5.9206	0.00012645	0.0109873	1.42309
192700_s_at	tag-30	hypothetical protein	178116	1.08383	7.72018	4.61123	0.000873597	0.0327238	-0.527006
178981_s_at	B0001.3	hypothetical protein	178163	1.08204	8.41726	4.76415	0.000688368	0.0290442	-0.28621
173480_s_at	cyp-32B1	CYtochrome P450 family	178697	1.08061	7.24558	4.31399	0.00140129	0.0421924	-1.00422
185348_at	zip-12	bZIP transcription factor family	176655	1.07701	7.88668	5.76866	0.00015629	0.0127096	1.21001
186249_at	C03A7.12	hypothetical protein	182142	1.07489	5.88949	7.29113	2.14527e-05	0.00344048	3.1928
189163_at	cyp-25A2	CYtochrome P450 family	175495	1.07462	8.93332	4.23606	0.00158923	0.0442128	-1.13122
172986_s_at	ZC247.1	hypothetical protein	172895	1.07298	6.95173	4.30114	0.0014306	0.0426023	-1.02511
187649_at	C05D11.5	Putative hydroxypyruvate isomerase	182258	1.07106	8.10565	5.70306	0.000171429	0.0134244	1.11693
185091_at	Y106G6D.5	hypothetical protein	13181740	1.0687	7.33936	5.8917	0.000131617	0.0113386	1.38283
180022_s_at	C37A2.8	hypothetical protein	172404	1.06799	9.80544	4.3739	0.00127274	0.0402557	-0.907091
188896_at	gro-1	hypothetical protein	175725	1.06617	6.97078	5.28619	0.000312906	0.0185406	0.510239
173862_s_at	F15E6.6	hypothetical protein	177192	1.06223	6.45674	4.83256	0.000619428	0.027824	-0.17957
187262_at	T16H12.3	hypothetical protein	188560	1.06143	7.14905	4.82569	0.000626008	0.0279667	-0.190248
185820_at	spg-20	human SPG (spastic paraplegia)	172369	1.05761	6.77704	7.57501	1.5289e-05	0.00274466	3.5268
182741_s_at	sqv-1	SQuashed Vulva	177631	1.05578	8.33646	5.2492	0.000330459	0.0190554	0.455145
191434_at	ugt-54	UDP-GlucuronosylTransferase	188885	1.05355	6.02453	4.24816	0.00155842	0.0437391	-1.11146
189046_s_at	plc-4	Phosphoinositide phospholipase C	177525	1.04825	8.46581	6.36255	6.9505e-05	0.00738889	2.02331
191667_at	Y48A6B.9	Probable trans-2-enoyl-CoA reductase 2, mitochondrial	176534	1.04468	7.46229	4.10234	0.00197607	0.0492958	-1.35087
176077_at	Y41D4B.11	hypothetical protein	3565515	1.04429	6.77952	4.69391	0.000767673	0.0302543	-0.3964
184214_s_at	Y17G9B.8	hypothetical protein	177246	1.04342	7.6751	7.62754	1.43744e-05	0.00263011	3.58745
184466_s_at	pqn-70	Prion-like-(Q/N-rich)-domain-bearing protein	179552	1.0399	10.1077	5.44722	0.000247286	0.0166472	0.747716
193865_at	F13G3.6	hypothetical protein	184431	1.03899	8.44246	5.44742	0.000247214	0.0166472	0.748008
191632_at	T28H10.1	hypothetical protein	189061	1.03375	7.64865	7.52117	1.62919e-05	0.00281835	3.46426
187421_s_at	B0244.10	Putative G-protein coupled receptor B0244.10	175806	1.03353	6.20077	4.29547	0.00144372	0.0427254	-1.03432
182056_at	F55A3.2	hypothetical protein	172985	1.03098	6.75792	5.66455	0.000181043	0.0136709	1.06199
174592_s_at	dnc-1	DyNactin Complex component	177987	1.03014	8.22004	4.32962	0.00136648	0.041805	-0.97883
190358_at	R04B5.5	hypothetical protein	179405	1.02733	6.25011	4.41225	0.00119703	0.0393409	-0.845175
187806_s_at	K07E3.4	hypothetical protein	181064	1.02334	10.7787	4.0991	0.00198657	0.0493957	-1.35622
182427_s_at	rbg-2	Rab3 GTPase-activating protein regulatory subunit	172574	1.01482	7.06699	4.2813	0.00147711	0.0427674	-1.0574
188806_at	C05D12.2	hypothetical protein	174741	1.01436	8.24033	5.62791	0.000190727	0.0141771	1.0095
179065_s_at	prmt-3	PRotein arginine MethylTransferase	178221	1.00891	8.03541	4.15434	0.00181506	0.047447	-1.26521
178967_at	ZC434.7	hypothetical protein	172906	1.00808	7.26322	5.46926	0.000239517	0.0165737	0.779909
186790_at	nuc-1	Deoxyribonuclease-2	181174	1.00394	11.7702	4.62545	0.00085434	0.0321289	-0.504485
171900_s_at	B0511.6	hypothetical protein	172954	1.00039	9.04944	6.35274	7.0414e-05	0.0074028	2.01031
182180_at	C50D2.6	hypothetical protein	3565416	-1.00591	6.66221	-4.42464	0.00117358	0.0388384	-0.825195
190202_at	scav-4	SCAVenger receptor (CD36 family) related	181429	-1.00986	8.6762	-7.71865	1.29255e-05	0.00243524	3.69181
184993_at	H02F09.3	hypothetical protein	186667	-1.02523	8.137	-4.25521	0.00154071	0.0434344	-1.09994
182487_s_at	pho-1	Intestinal acid phosphatase	173896	-1.03093	8.77321	-4.90058	0.000558093	0.0263523	-0.0742023
189796_s_at	cah-3	Putative carbonic anhydrase 3	181713	-1.03389	9.08897	-5.79804	0.000149979	0.0124085	1.25148
176604_at	srv-1	Serpentine receptor class V-1	191838	-1.04809	9.12971	-5.13245	0.000393091	0.0208782	0.279886
173704_s_at	W07B8.4	hypothetical protein	178611	-1.05549	6.09723	-7.64543	1.40766e-05	0.00260525	3.60803
192144_s_at	asm-2	Sphingomyelin phosphodiesterase 2	181323	-1.05846	7.88989	-4.53269	0.0009886	0.0355656	-0.65195
191512_at	sptl-3	Serine palmitoyltransferase 3	179884	-1.05858	7.79971	-5.06421	0.000435452	0.0223952	0.176511
193740_at	ncs-2	Neuronal calcium sensor 2	172866	-1.05861	9.42485	-5.35393	0.000283282	0.017832	0.610621
193927_s_at	Y48A6B.7	hypothetical protein	176533	-1.06361	10.7153	-5.04436	0.00044867	0.0228894	0.146303
173895_at	trap-2	Translocon-associated protein subunit beta	180422	-1.07327	9.79894	-4.37144	0.00127776	0.0402557	-0.911066
175182_at	nhr-97	Nuclear hormone receptor family member nhr-97	177810	-1.07741	7.83283	-4.70304	0.000756847	0.0301325	-0.382048
193652_s_at	sec-61	yeast SEC homolog	178407	-1.08002	11.1004	-5.74601	0.000161349	0.0129549	1.17794
191774_at	Y32F6A.5	hypothetical protein	179459	-1.09021	9.3779	-5.30115	0.000306088	0.0184906	0.532479
189836_at	cept-1	Choline/EthanolaminePhosphoTransferase	184847	-1.09163	7.91111	-6.52564	5.60974e-05	0.00631643	2.23756
182553_at	C54D10.3	hypothetical protein	179704	-1.09667	8.0238	-4.15261	0.00182019	0.047447	-1.26805
189025_at	D2063.1	hypothetical protein	183957	-1.10334	5.30806	-5.4519	0.000245615	0.0166472	0.754555
176183_at	Y69A2AR.25	hypothetical protein	190546	-1.10432	7.59789	-5.85621	0.000138274	0.0117465	1.33322
190667_s_at	calu-1	CALUmenin (calcium-binding protein) homolog	180769	-1.1079	10.5609	-5.20265	0.000354053	0.019874	0.385514
189345_at	pho-13	intestinal acid PHOsphatase	184165	-1.11004	7.60856	-7.47149	1.72806e-05	0.0028845	3.40623
188558_s_at	dim-1	Disorganized muscle protein 1	181062	-1.11344	9.86721	-4.71509	0.000742787	0.0301325	-0.363098
186532_at	fard-1	Fatty Acyl-CoA ReDuctase	180582	-1.12172	7.33862	-4.88824	0.000568718	0.0266389	-0.0932586
175711_at	mec-5	hypothetical protein	181678	-1.12943	7.21332	-4.95142	0.000516473	0.0250075	0.00411286
171966_x_at	calu-1	CALUmenin (calcium-binding protein) homolog	180769	-1.13044	9.15573	-4.28423	0.00147013	0.0427674	-1.05262
175618_s_at	bcat-1	Branched-chain-amino-acid aminotransferase, cytosolic	181423	-1.13695	9.87386	-5.96218	0.000119393	0.0105838	1.4808
189385_s_at	C29F7.3	UMP-CMP kinase 1	181464	-1.1448	9.68627	-4.54207	0.000974067	0.0354408	-0.63699
177235_s_at	DH11.2	hypothetical protein	174283	-1.15224	7.54278	-4.48888	0.0010596	0.0363954	-0.722007
176769_s_at	ads-1	Alkyldihydroxyacetonephosphate synthase	175192	-1.16256	10.5344	-4.22454	0.0016192	0.0445258	-1.15006
172947_at	pdi-2	Protein Disulfide Isomerase	180724	-1.16331	6.92794	-8.27707	6.87211e-06	0.00186814	4.30881
188123_at	B0035.13	hypothetical protein	178041	-1.17371	10.5167	-5.52703	0.000220362	0.0157051	0.86395
172984_s_at	kel-8	KELch-repeat containing protein	3565011	-1.17863	8.48257	-4.14254	0.00185034	0.0478883	-1.28462
181797_at	F17H10.1	hypothetical protein	181439	-1.17891	8.10639	-5.23555	0.000337198	0.019272	0.434764
189748_s_at	acs-5	fatty Acid CoA Synthetase family	176785	-1.17898	9.49381	-5.69461	0.000173493	0.0134687	1.10489
173634_at	lact-3	beta-LACTamase domain containing	174644	-1.18786	10.1029	-6.85715	3.66701e-05	0.00481238	2.66127
181947_s_at	clec-10	C-type LECtin	173430	-1.19758	7.61399	-4.16419	0.00178614	0.0471408	-1.24902
174261_at	Y71H10B.1	hypothetical protein	180573	-1.19999	9.79057	-5.03433	0.000455512	0.0231529	0.131014
182849_at	Y37A1B.5	hypothetical protein	178360	-1.21112	10.3678	-4.50785	0.00102821	0.036227	-0.691638
182660_at	kel-8	KELch-repeat containing protein	3565011	-1.21479	7.73904	-5.35234	0.000283941	0.017832	0.608276
187891_at	Y71H10B.1	hypothetical protein	180573	-1.21511	9.26368	-6.70108	4.47183e-05	0.00538572	2.46373
194056_s_at	clec-62	C-type LECtin	174926	-1.21661	11.2537	-4.6328	0.000844552	0.0319953	-0.492842
173350_s_at	test-1	vertebrate proteoglycan TESTican homolog	177010	-1.22548	9.13573	-5.40544	0.000262764	0.0172718	0.686477
173556_s_at	mthf-1	Probable methylenetetrahydrofolate reductase	174254	-1.25841	8.88782	-6.8971	3.48712e-05	0.00465079	2.71128
185522_at	Y106G6H.1	hypothetical protein	172919	-1.26285	9.22612	-7.31361	2.08779e-05	0.0033956	3.21964
173896_s_at	trap-2	Translocon-associated protein subunit beta	180422	-1.26294	11.271	-5.71379	0.000168851	0.0133878	1.13219
193592_s_at	T01G5.1	hypothetical protein	180021	-1.2797	6.42911	-7.00558	3.04487e-05	0.00438946	2.84597
173392_s_at	rrn-3.1	26S ribosomal RNA	13183156	-1.28656	11.5267	-5.82996	0.000143431	0.0121304	1.29639
188106_at	fil-1	Fasting Induced Lipase	187940	-1.29886	6.56085	-6.60372	5.06888e-05	0.00586208	2.33877
177978_at	dct-18	DAF-16/FOXO Controlled, germline Tumor affecting	174934	-1.30319	11.95	-8.12416	8.14335e-06	0.00198667	4.14365
171933_at	Y37E3.11	hypothetical protein	171770	-1.30382	9.15563	-5.29397	0.000309342	0.0185406	0.521803
174833_at	acs-1	fatty Acid CoA Synthetase family	179043	-1.3069	11.3929	-10.6507	6.47759e-07	0.000373522	6.54929
176321_s_at	trap-1	TRanslocon-Associated Protein	171865	-1.31484	10.3796	-9.92698	1.26631e-06	0.000512693	5.92561
190067_at	F09F7.4	3-hydroxyisobutyryl-CoA hydrolase, mitochondrial	175766	-1.32478	9.78167	-9.52662	1.86741e-06	0.000695589	5.55942
175238_s_at	pho-1	Intestinal acid phosphatase	173896	-1.33292	8.7672	-4.23239	0.00159873	0.0442811	-1.13722
186278_at	clec-150	C-type LECtin	175261	-1.33302	11.191	-4.21587	0.00164213	0.0448341	-1.16424
193068_at	pept-1	Peptide transporter family 1	180919	-1.33452	9.36919	-7.72872	1.27754e-05	0.00243103	3.70328
193894_at	metr-1	Probable methionine synthase	174681	-1.33566	9.34884	-7.61421	1.46007e-05	0.00264607	3.5721
183076_at	T15B7.1	hypothetical protein	188512	-1.33952	9.81682	-5.96085	0.000119611	0.0105838	1.47896
188063_s_at	lact-3	beta-LACTamase domain containing	174644	-1.34059	8.7205	-7.9276	1.01651e-05	0.0021581	3.92717
172706_x_at	F53F1.4	hypothetical protein	179822	-1.36991	8.89052	-4.90167	0.000557157	0.0263523	-0.0725052
183263_s_at	F59B1.8	hypothetical protein	178784	-1.38516	6.71977	-6.74463	4.22964e-05	0.00523617	2.51921
176140_s_at	F42H10.6	Putative esterase F42H10.6	176198	-1.39307	9.20225	-8.25029	7.07823e-06	0.00188008	4.28009
185210_s_at	swt-7	Sugar transporter SWEET	178890	-1.40328	10.2058	-7.50896	1.65292e-05	0.00283363	3.45003
173938_s_at	gst-20	Glutathione S-Transferase	175008	-1.40387	7.67347	-4.27727	0.00148675	0.0428656	-1.06396
181156_at	spp-4	SaPosin-like Protein family	188266	-1.41117	10.1777	-4.55409	0.000955764	0.0349083	-0.617827
175587_at	acly-1	Probable ATP-citrate synthase	180485	-1.42229	8.03939	-6.05657	0.00010489	0.0097364	1.61086
192417_at	acs-1	fatty Acid CoA Synthetase family	179043	-1.4413	9.69571	-10.7925	5.70594e-07	0.000350253	6.66604
186239_at	clec-53	C-type LECtin	171967	-1.44891	7.94369	-6.8321	3.7849e-05	0.00492012	2.62979
190369_at	lron-5	eLRR (extracellular Leucine-Rich Repeat) ONly	184307	-1.45286	4.8534	-9.86228	1.34717e-06	0.000534067	5.86749
193213_at	ifc-1	Intermediate filament protein ifc-1	178747	-1.45455	6.81172	-6.6136	5.00457e-05	0.00586208	2.35151
189686_at	T08B1.1	hypothetical protein	178678	-1.4656	9.61736	-8.65476	4.56426e-06	0.00135708	4.70501
186008_at	F54B11.11	hypothetical protein	186218	-1.48835	6.54311	-7.7417	1.25846e-05	0.00241891	3.71804
190185_at	acly-1	Probable ATP-citrate synthase	180485	-1.50946	7.80938	-7.01179	3.02148e-05	0.00438899	2.85363
182970_at	F55G11.4	hypothetical protein	178248	-1.50991	9.57965	-5.17245	0.000370315	0.0203075	0.340168
176139_at	F42H10.6	Putative esterase F42H10.6	176198	-1.52192	6.38397	-7.55877	1.55843e-05	0.00277152	3.50798
190412_s_at	ech-6	Probable enoyl-CoA hydratase, mitochondrial	176376	-1.5233	11.9998	-12.7666	1.11688e-07	0.000141687	8.12703
182858_at	T15B7.1	hypothetical protein	188512	-1.52438	8.96755	-5.44212	0.000249123	0.0166472	0.740252
192032_s_at	pdi-6	Probable protein disulfide-isomerase A6	180974	-1.52777	10.8298	-8.20966	7.4039e-06	0.00188478	4.23634
193124_s_at	pdi-2	Protein Disulfide Isomerase	180724	-1.54167	10.5744	-9.25824	2.44109e-06	0.000844571	5.30498
185864_at	srr-4	Serpentine Receptor, class R	187292	-1.55979	7.08465	-6.00825	0.000112062	0.0102218	1.54445
189898_s_at	pmp-1	Peroxisomal Membrane Protein related	174126	-1.56016	7.02894	-5.3543	0.000283129	0.017832	0.611165
180727_at	F49F1.5	hypothetical protein	186062	-1.56569	8.2767	-6.53551	5.53808e-05	0.00627287	2.2504
177375_at	M60.2	hypothetical protein	181079	-1.5667	9.77409	-4.28071	0.00147851	0.0427674	-1.05835
189554_at	spin-1	SPINster (Drosophila lysosomal permease) homolog	179662	-1.59504	8.35092	-11.5528	2.95887e-07	0.000235633	7.26363
175077_s_at	C05D12.3	hypothetical protein	174742	-1.6007	10.1623	-9.50866	1.90082e-06	0.000695589	5.54263
189460_at	ckb-2	Choline kinase B2	175565	-1.60474	8.38158	-10.123	1.05195e-06	0.000454945	6.09924
187222_at	D1044.1	Uncharacterized kinase-like protein D1044.1	175763	-1.60597	6.7627	-6.28006	7.75644e-05	0.00789164	1.91348
189828_s_at	hsp-3	Heat Shock Protein	180880	-1.61925	10.3513	-10.6088	6.72647e-07	0.000376465	6.5145
177060_s_at	clec-72	C-type LECtin	177152	-1.65374	5.5415	-5.4547	0.000244619	0.0166472	0.758653
190293_at	nhx-2	Na(+)/H(+) exchanger protein 2	174242	-1.66041	9.16154	-6.9559	3.23938e-05	0.00446683	2.7845
180747_s_at	dsc-4	Defecation Suppressor of Clk-1	176852	-1.66506	8.82884	-11.7159	2.58261e-07	0.000223384	7.38588
189972_at	gba-1	Putative glucosylceramidase 1	173574	-1.69863	10.3295	-6.39974	6.61701e-05	0.00711384	2.0725
174347_s_at	C49C8.5	hypothetical protein	177668	-1.69991	8.98854	-8.0224	9.12944e-06	0.00208368	4.03217
193800_at	clec-48	C-type LECtin	180188	-1.73947	10.6209	-7.96303	9.76386e-06	0.00213559	3.96654
177786_at	F44A6.5	hypothetical protein	185725	-1.75318	7.25986	-8.49416	5.42245e-06	0.00158744	4.53856
173015_s_at	Y54G2A.37	hypothetical protein	259760	-1.75339	8.02838	-5.28303	0.000314365	0.0185406	0.505547
193098_at	cln-3.3	Battenin	179249	-1.76907	7.74167	-6.46201	6.09647e-05	0.00674476	2.15443
178425_at	K08D8.6	hypothetical protein	178241	-1.77174	8.17599	-4.27234	0.00149864	0.0429045	-1.072
187964_at	lipl-1	Lipase	179771	-1.80166	8.96495	-5.05033	0.000444653	0.0227454	0.155388
193200_s_at	gale-1	UDP-GALactose 4-Epimerase	173171	-1.80997	10.3756	-8.35136	6.33359e-06	0.00177238	4.38805
187323_at	F13D12.6	Uncharacterized serine carboxypeptidase F13S12.6	174802	-1.82042	11.0234	-7.42608	1.82413e-05	0.00301838	3.35289
184500_s_at	C23H5.8	hypothetical protein	177007	-1.82052	10.9845	-6.80703	3.90698e-05	0.0049564	2.59821
187996_s_at	F28H7.3	hypothetical protein	179490	-1.83874	12.21	-12.551	1.31976e-07	0.000147728	7.98121
185619_s_at	C23H5.8	hypothetical protein	177007	-1.85869	10.3315	-6.24722	8.1048e-05	0.00803262	1.86947
178774_s_at	T13F3.6	hypothetical protein	180092	-1.85975	7.67864	-5.55554	0.000211516	0.0153624	0.905248
193838_s_at	clec-49	C-type LECtin	180298	-1.86782	10.3538	-7.09787	2.71614e-05	0.00406972	2.95928
184328_s_at	clec-173	C-type LECtin	3896782	-1.88183	8.7294	-5.1016	0.000411675	0.0216402	0.23323
175815_at	Y34F4.2	hypothetical protein	175262	-1.94818	6.94552	-4.37918	0.00126203	0.0402557	-0.89856
177818_at	sdz-6	SKN-1 Dependent Zygotic transcript	183410	-1.95317	6.67983	-4.7707	0.00068143	0.0290088	-0.275974
175449_s_at	Y38E10A.14	hypothetical protein	174896	-1.96686	7.80683	-5.50474	0.000227552	0.0160374	0.83158
193639_at	acl-1	Putative 1-acyl-sn-glycerol-3-phosphate acyltransferase acl-1	181671	-2.0278	9.97908	-13.4088	6.89207e-08	0.000109291	8.54355
179318_at	F31D4.8	hypothetical protein	185150	-2.08221	7.30687	-14.4341	3.32457e-08	9.0376e-05	9.15708
184533_at	C17H12.8	hypothetical protein	177447	-2.11187	9.22279	-4.54313	0.000972429	0.0354408	-0.635289
179858_at	C49C8.5	hypothetical protein	177668	-2.12939	8.90203	-6.81111	3.88682e-05	0.0049564	2.60336
176691_at	C45B2.1	hypothetical protein	180878	-2.14596	9.78799	-5.15408	0.000380594	0.0206442	0.312518
177783_at	ZK6.11	hypothetical protein	191209	-2.18902	11.1419	-7.75299	1.2421e-05	0.00241184	3.73087
176743_s_at	clec-67	C-type LECtin	177151	-2.1891	7.97154	-7.54661	1.58093e-05	0.00278552	3.49386
181565_at	clec-67	C-type LECtin	177151	-2.20543	8.2337	-6.8953	3.495e-05	0.00465079	2.70904
190778_at	cln-3.1	Battenin	179559	-2.21832	7.41898	-10.6905	6.24997e-07	0.000371658	6.58226
184534_s_at	C17H12.8	hypothetical protein	177447	-2.22528	8.20412	-4.38628	0.00124776	0.0402557	-0.887081
185902_at	F21C10.9	hypothetical protein	184767	-2.23539	7.64684	-7.06658	2.82312e-05	0.00418572	2.92099
172958_s_at	F13D12.6	Uncharacterized serine carboxypeptidase F13S12.6	174802	-2.23976	9.06848	-7.17536	2.46965e-05	0.0037596	3.05352
184431_at	C18A11.3	hypothetical protein	181063	-2.26336	8.93098	-13.755	5.35866e-08	0.000103972	8.75751
192782_at	nhr-68	Nuclear Hormone Receptor family	179589	-2.27362	7.23599	-6.29816	7.5714e-05	0.0077879	1.93766
185145_at	Y46D2A.2	hypothetical protein	189952	-2.27968	7.12488	-7.82655	1.14108e-05	0.00230995	3.81403
178773_at	T13F3.6	hypothetical protein	180092	-2.31149	8.93657	-7.12903	2.61399e-05	0.00394775	2.99727
193016_s_at	Y38F1A.6	Probable hydroxyacid-oxoacid transhydrogenase, mitochondrial	174942	-2.32277	10.88	-8.12773	8.11093e-06	0.00198667	4.14754
179682_at	C31H5.6	hypothetical protein	172725	-2.33848	8.59448	-9.41872	2.07821e-06	0.000746157	5.45802
174812_at	sams-1	Probable S-adenosylmethionine synthase 1	181370	-2.35831	10.601	-12.1807	1.76852e-07	0.000186962	7.72336
176939_at	spp-23	SaPosin-like Protein family	259362	-2.55427	10.3	-10.381	8.27769e-07	0.000425893	6.32241
183381_at	C50F7.5	hypothetical protein	177554	-2.60399	10.3689	-4.29582	0.00144291	0.0427254	-1.03376
177144_at	nhr-114	Nuclear Hormone Receptor family	178821	-2.60479	7.4432	-12.7685	1.11519e-07	0.000141687	8.12834
177059_at	clec-72	C-type LECtin	177152	-2.73166	6.38705	-11.1098	4.31788e-07	0.000316019	6.92113
189971_at	ech-9	Enoyl-CoA Hydratase	184065	-2.73235	6.98463	-5.88834	0.000132233	0.0113386	1.37814
192492_at	sams-1	Probable S-adenosylmethionine synthase 1	181370	-2.73351	9.54914	-13.728	5.46386e-08	0.000103972	8.74106
192493_s_at	sams-1	Probable S-adenosylmethionine synthase 1	181370	-2.82424	9.57154	-13.5465	6.23154e-08	0.0001078	8.62948
171923_x_at	Y38F1A.6	Probable hydroxyacid-oxoacid transhydrogenase, mitochondrial	174942	-2.8271	8.75365	-9.00336	3.16672e-06	0.00102135	5.05639
186215_at	fbxa-72	F-box A protein	185173	-2.85324	6.77772	-8.78009	3.99689e-06	0.00124949	4.83289
189402_s_at	pmp-5	Peroxisomal Membrane Protein related	179056	-2.86467	9.3232	-10.9389	5.01274e-07	0.000328922	6.78483
177629_at	ZK593.3	hypothetical protein	191355	-2.88525	8.97651	-10.9934	4.77903e-07	0.000324786	6.82851
179695_at	F35E12.5	hypothetical protein	185307	-2.92518	11.102	-6.33655	7.19438e-05	0.00748098	1.9888
184012_at	srh-237	Serpentine Receptor, class H	13217708	-2.94917	7.27048	-12.0364	1.98639e-07	0.000193782	7.62028
183902_at	msra-1	Methionine Sulfoxide Reductase A	185709	-3.04756	10.4776	-11.483	3.13769e-07	0.000238829	7.21072
178843_at	F08G5.6	hypothetical protein	184206	-3.05276	10.3866	-8.19473	7.52762e-06	0.00188478	4.22022
191502_at	ugt-18	UDP-glucuronosyltransferase	179759	-3.27228	6.75145	-9.15965	2.69775e-06	0.000900623	5.20965
186443_at	F42A10.7	hypothetical protein	175875	-3.49309	9.00698	-18.0096	3.62636e-09	2.81826e-05	10.8924
190404_s_at	folt-2	Folate-like transporter 2	178745	-3.78986	8.58808	-10.1987	9.79958e-07	0.00045482	6.1654
184116_s_at	T05E12.6	hypothetical protein	180136	-3.81689	9.44727	-10.1327	1.04238e-06	0.000454945	6.10778
178599_at	spp-12	SaPosin-like Protein family	188762	-4.01864	7.46498	-10.2063	9.73074e-07	0.00045482	6.17197
177218_at	Y53G8AM.5	hypothetical protein	190237	-4.10608	5.7512	-11.5476	2.97188e-07	0.000235633	7.25968
188822_at	acdh-1	Acyl CoA DeHydrogenase	172358	-4.12298	10.3236	-10.3455	8.5523e-07	0.000428268	6.2921
188441_at	asp-12	ASpartyl Protease	179210	-4.27018	10.7606	-17.6503	4.44311e-09	2.81826e-05	10.7421
184159_at	T05E12.6	hypothetical protein	180136	-4.49842	8.38754	-8.37314	6.18448e-06	0.00175648	4.41116
177104_at	clec-70	C-type LECtin	189944	-4.67106	7.01283	-34.5416	4.68433e-12	8.91382e-08	14.672

## Sheet: S3
PROBEID	SYMBOL	GENENAME	MMH.OP50	E007.OP50
171900_s_at	B0511.6	hypothetical protein	1	1
171909_s_at	ril-2	RNAi-Induced Longevity	1	1
172367_x_at	math-26	MATH (meprin-associated Traf homology) domain containing	1	1		"1" = significantly upregulated
172403_x_at	math-27	MATH (meprin-associated Traf homology) domain containing	1	1		"-1" = significantly downregulated
172481_x_at	math-3	MATH (meprin-associated Traf homology) domain containing	1	1
172579_x_at	F59E12.6	hypothetical protein	1	1
172986_s_at	ZC247.1	hypothetical protein	1	1
173301_s_at	icl-1	Malate synthase	1	1
173480_s_at	cyp-32B1	CYtochrome P450 family	1	1
173496_s_at	T23G7.3	hypothetical protein	1	1
173862_s_at	F15E6.6	hypothetical protein	1	1
173919_s_at	ttr-44	TransThyretin-Related family domain	1	1
173928_at	maf-1	MAF (MusculoAponeurotic Fibrosarcoma) transcription factor homolog	1	1
174393_at	H40L08.2	hypothetical protein	1	1
174420_at	F29C6.1	hypothetical protein	1	1
174552_s_at	lea-1	plant Late Embryo Abundant (LEA) related	1	1
174592_s_at	dnc-1	DyNactin Complex component	1	1
174675_at	acs-2	fatty Acid CoA Synthetase family	1	1
174713_at	mrp-5	hypothetical protein	1	1
175195_at	T09F5.12	ncRNA	1	1
175589_s_at	F41H10.4	hypothetical protein	1	1
175993_at	gsto-1	Glutathione transferase omega-1	1	1
176499_at	ceh-44	Homeobox protein cut-like ceh-44	1	1
176675_at	F43H9.4	hypothetical protein	1	1
176797_at	C03B1.13	hypothetical protein	1	1
177369_at	math-35	pseudo	1	1
177378_at	math-37	MATH (meprin-associated Traf homology) domain containing	1	1
177544_at	hrg-3	Heme Responsive Gene	1	1
177563_s_at	nrde-2	Nuclear RNAi defective-2 protein	1	1
177969_at	nrde-1	hypothetical protein	1	1
178014_s_at	prmt-7	Protein arginine N-methyltransferase 7	1	1
178069_s_at	ZC247.1	hypothetical protein	1	1
178679_at	fbxa-140	F-box A protein	1	1
178953_s_at	B0001.2	hypothetical protein	1	1
179093_at	T16G1.4	hypothetical protein	1	1
179094_s_at	T16G1.4	hypothetical protein	1	1
179098_at	T19C9.8	hypothetical protein	1	1
179525_at	hrg-4	Heme transporter hrg-4	1	1
180704_at	F56C3.9	hypothetical protein	1	1
180721_at	ilys-2	Invertebrate LYSozyme	1	1
180913_at	aqp-1	AQuaPorin or aquaglyceroporin related	1	1
181935_s_at	ril-2	RNAi-Induced Longevity	1	1
182068_at	T05F1.11	hypothetical protein	1	1
182282_s_at	rpa-4	Replication Protein A homolog	1	1
182338_at	T05E7.1	hypothetical protein	1	1
182369_at	B0511.2	hypothetical protein	1	1
182492_at	math-14	MATH (meprin-associated Traf homology) domain containing	1	1
182757_at	F53F4.14	hypothetical protein	1	1
182904_at	W03D2.6	pseudo	1	1
183498_s_at	npp-12	Nuclear Pore complex Protein	1	1
183652_at	far-7	Fatty Acid/Retinol binding protein	1	1
184144_at	R193.2	hypothetical protein	1	1
184157_at	K09H9.7	hypothetical protein	1	1
184195_at	cpsf-2	Probable cleavage and polyadenylation specificity factor subunit 2	1	1
184287_at	Y62E10A.6	NADPH:adrenodoxin oxidoreductase, mitochondrial	1	1
184624_s_at	C25H3.10	hypothetical protein	1	1
184993_at	H02F09.3	hypothetical protein	1	-1
185270_at	irg-3	Infection Response Gene	1	1
185348_at	zip-12	bZIP transcription factor family	1	1
185954_at	Y54G11A.7	hypothetical protein	1	1
185975_s_at	Y40C5A.4	hypothetical protein	1	1
186070_at	gpa-17	G Protein, Alpha subunit	1	1
186182_s_at	hrg-1	Heme transporter hrg-1	1	1
186693_at	C40H1.2	hypothetical protein	1	1
186872_s_at	sma-10	Leucine-rich repeats and immunoglobulin-like domains protein sma-10	1	1
186971_at	C23G10.11	hypothetical protein	1	1
187473_at	B0361.3	hypothetical protein	1	1
187567_at	ZK177.2	hypothetical protein	1	1
187598_at	C35C5.8	hypothetical protein	1	1
187621_s_at	ufbp-1	DDRGK domain-containing protein 1	1	1
187724_s_at	ZK177.2	hypothetical protein	1	1
187806_s_at	K07E3.4	hypothetical protein	1	1
187982_at	syp-1	hypothetical protein	1	1
187999_at	lea-1	plant Late Embryo Abundant (LEA) related	1	1
188078_at	lipl-2	Lipase	1	1
188496_s_at	T07G12.5	hypothetical protein	1	1
188636_at	R05D3.12	DNA topoisomerase 2	1	1
188713_at	Y17G9B.4	Peptidyl-prolyl cis-trans isomerase	1	1
188921_at	F25D1.5	hypothetical protein	1	1
188987_at	F20G2.1	hypothetical protein	1	1
189173_s_at	F28C6.4	hypothetical protein	1	1
189221_at	cyp-37B1	CYtochrome P450 family	1	1
189403_s_at	mrp-5	hypothetical protein	1	1
189430_at	cyp-33A1	CYtochrome P450 family	1	1
189457_at	cyp-34A9	CYtochrome P450 family	1	1
189584_s_at	F41E6.5	hypothetical protein	1	1
189815_at	cyp-13A7	Putative cytochrome P450 CYP13A7	1	1
189913_at	K09C4.1	hypothetical protein	1	1
190009_at	F49E12.10	hypothetical protein	1	1
190026_s_at	klo-1	KLOtho (mammalian aging-associated protein) homolog	1	1
190092_at	aat-2	Amino Acid Transporter	1	1
190346_at	F10G8.9	hypothetical protein	1	1
190359_at	acs-7	fatty Acid CoA Synthetase family	1	1
190533_s_at	aars-1	Alanine--tRNA ligase, mitochondrial	1	1
190611_s_at	prpf-4	vertebrate Pre-mRNA Processing Factor	1	1
190619_at	asp-10	ASpartyl Protease	1	1
190895_at	ugt-2	UDP-GlucuronosylTransferase	1	1
190978_at	sodh-1	Alcohol dehydrogenase 1	1	1
191251_at	ugt-21	UDP-glucuronosyltransferase	1	1
191274_s_at	pcp-3	Prolyl Carboxy Peptidase like	1	1
191403_s_at	T08G11.1	hypothetical protein	1	1
191434_at	ugt-54	UDP-GlucuronosylTransferase	1	1
191559_s_at	F11A5.9	hypothetical protein	1	1
191632_at	T28H10.1	hypothetical protein	1	1
191712_s_at	icl-1	Malate synthase	1	1
191759_at	fmo-2	Dimethylaniline monooxygenase [N-oxide-forming]	1	1
191849_at	fmo-1	Dimethylaniline monooxygenase [N-oxide-forming]	1	1
191850_s_at	fmo-1	Dimethylaniline monooxygenase [N-oxide-forming]	1	1
192012_s_at	T19D12.2	hypothetical protein	1	1
192194_s_at	asm-3	Putative sphingomyelin phosphodiesterase asm-3	1	1
192195_at	acs-2	fatty Acid CoA Synthetase family	1	1
192281_at	acs-11	fatty Acid CoA Synthetase family	1	1
192407_at	gst-4	Glutathione S-transferase 4	1	1
192669_at	F22D6.9	Serine/threonine-protein phosphatase	1	1
192673_s_at	him-18	High Incidence of Males (increased X chromosome loss)	1	1
192886_s_at	lars-2	Leucyl Amino-acyl tRNA Synthetase	1	1
192891_s_at	T05H10.1	Ubiquitin carboxyl-terminal hydrolase	1	1
193641_at	C27A7.1	Ectonucleotide pyrophosphatase/phosphodiesterase C27A7.1	1	1
193865_at	F13G3.6	hypothetical protein	1	1
193914_at	gbh-2	Gamma Butyrobetaine Hydroxylase	1	1
194047_s_at	ZK792.5	hypothetical protein	1	1
194142_x_at	icl-1	Malate synthase	1	1
171923_x_at	Y38F1A.6	Probable hydroxyacid-oxoacid transhydrogenase, mitochondrial	-1	-1
171966_x_at	calu-1	CALUmenin (calcium-binding protein) homolog	-1	-1
172706_x_at	F53F1.4	hypothetical protein	-1	-1
172958_s_at	F13D12.6	Uncharacterized serine carboxypeptidase F13S12.6	-1	-1
173350_s_at	test-1	vertebrate proteoglycan TESTican homolog	-1	-1
173556_s_at	mthf-1	Probable methylenetetrahydrofolate reductase	-1	-1
173895_at	trap-2	Translocon-associated protein subunit beta	-1	-1
173896_s_at	trap-2	Translocon-associated protein subunit beta	-1	-1
173938_s_at	gst-20	Glutathione S-Transferase	-1	-1
174812_at	sams-1	Probable S-adenosylmethionine synthase 1	-1	-1
174833_at	acs-1	fatty Acid CoA Synthetase family	-1	-1
175077_s_at	C05D12.3	hypothetical protein	-1	-1
175238_s_at	pho-1	Intestinal acid phosphatase	-1	-1
175449_s_at	Y38E10A.14	hypothetical protein	-1	-1
175587_at	acly-1	Probable ATP-citrate synthase	-1	-1
175711_at	mec-5	hypothetical protein	-1	-1
176139_at	F42H10.6	Putative esterase F42H10.6	-1	-1
176140_s_at	F42H10.6	Putative esterase F42H10.6	-1	-1
176321_s_at	trap-1	TRanslocon-Associated Protein	-1	-1
176691_at	C45B2.1	hypothetical protein	-1	-1
176743_s_at	clec-67	C-type LECtin	-1	-1
176939_at	spp-23	SaPosin-like Protein family	-1	-1
177059_at	clec-72	C-type LECtin	-1	-1
177060_s_at	clec-72	C-type LECtin	-1	-1
177104_at	clec-70	C-type LECtin	-1	-1
177144_at	nhr-114	Nuclear Hormone Receptor family	-1	-1
177218_at	Y53G8AM.5	hypothetical protein	-1	-1
177629_at	ZK593.3	hypothetical protein	-1	-1
177783_at	ZK6.11	hypothetical protein	-1	-1
177786_at	F44A6.5	hypothetical protein	-1	-1
177818_at	sdz-6	SKN-1 Dependent Zygotic transcript	-1	-1
177978_at	dct-18	DAF-16/FOXO Controlled, germline Tumor affecting	-1	-1
178599_at	spp-12	SaPosin-like Protein family	-1	-1
178773_at	T13F3.6	hypothetical protein	-1	-1
178774_s_at	T13F3.6	hypothetical protein	-1	-1
178843_at	F08G5.6	hypothetical protein	-1	-1
179318_at	F31D4.8	hypothetical protein	-1	-1
179682_at	C31H5.6	hypothetical protein	-1	-1
180727_at	F49F1.5	hypothetical protein	-1	-1
180747_s_at	dsc-4	Defecation Suppressor of Clk-1	-1	-1
181156_at	spp-4	SaPosin-like Protein family	-1	-1
181565_at	clec-67	C-type LECtin	-1	-1
182487_s_at	pho-1	Intestinal acid phosphatase	-1	-1
182553_at	C54D10.3	hypothetical protein	-1	-1
182858_at	T15B7.1	hypothetical protein	-1	-1
182970_at	F55G11.4	hypothetical protein	-1	-1
183263_s_at	F59B1.8	hypothetical protein	-1	-1
183902_at	msra-1	Methionine Sulfoxide Reductase A	-1	-1
184012_at	srh-237	Serpentine Receptor, class H	-1	-1
184116_s_at	T05E12.6	hypothetical protein	-1	-1
184159_at	T05E12.6	hypothetical protein	-1	-1
184431_at	C18A11.3	hypothetical protein	-1	-1
184500_s_at	C23H5.8	hypothetical protein	-1	-1
185145_at	Y46D2A.2	hypothetical protein	-1	-1
185210_s_at	swt-7	Sugar transporter SWEET	-1	-1
185522_at	Y106G6H.1	hypothetical protein	-1	-1
185619_s_at	C23H5.8	hypothetical protein	-1	-1
185864_at	srr-4	Serpentine Receptor, class R	-1	-1
185902_at	F21C10.9	hypothetical protein	-1	-1
186008_at	F54B11.11	hypothetical protein	-1	-1
186215_at	fbxa-72	F-box A protein	-1	-1
186239_at	clec-53	C-type LECtin	-1	-1
186443_at	F42A10.7	hypothetical protein	-1	-1
187222_at	D1044.1	Uncharacterized kinase-like protein D1044.1	-1	-1
187323_at	F13D12.6	Uncharacterized serine carboxypeptidase F13S12.6	-1	-1
187996_s_at	F28H7.3	hypothetical protein	-1	-1
188441_at	asp-12	ASpartyl Protease	-1	-1
188558_s_at	dim-1	Disorganized muscle protein 1	-1	-1
188822_at	acdh-1	Acyl CoA DeHydrogenase	-1	-1
189025_at	D2063.1	hypothetical protein	-1	-1
189345_at	pho-13	intestinal acid PHOsphatase	-1	-1
189385_s_at	C29F7.3	UMP-CMP kinase 1	-1	-1
189402_s_at	pmp-5	Peroxisomal Membrane Protein related	-1	-1
189460_at	ckb-2	Choline kinase B2	-1	-1
189686_at	T08B1.1	hypothetical protein	-1	-1
190067_at	F09F7.4	3-hydroxyisobutyryl-CoA hydrolase, mitochondrial	-1	-1
190185_at	acly-1	Probable ATP-citrate synthase	-1	-1
190202_at	scav-4	SCAVenger receptor (CD36 family) related	-1	-1
190293_at	nhx-2	Na(+)/H(+) exchanger protein 2	-1	-1
190369_at	lron-5	eLRR (extracellular Leucine-Rich Repeat) ONly	-1	-1
190404_s_at	folt-2	Folate-like transporter 2	-1	-1
190412_s_at	ech-6	Probable enoyl-CoA hydratase, mitochondrial	-1	-1
190667_s_at	calu-1	CALUmenin (calcium-binding protein) homolog	-1	-1
190778_at	cln-3.1	Battenin	-1	-1
191502_at	ugt-18	UDP-glucuronosyltransferase	-1	-1
191512_at	sptl-3	Serine palmitoyltransferase 3	-1	-1
192144_s_at	asm-2	Sphingomyelin phosphodiesterase 2	-1	-1
192417_at	acs-1	fatty Acid CoA Synthetase family	-1	-1
192492_at	sams-1	Probable S-adenosylmethionine synthase 1	-1	-1
192493_s_at	sams-1	Probable S-adenosylmethionine synthase 1	-1	-1
192782_at	nhr-68	Nuclear Hormone Receptor family	-1	-1
193016_s_at	Y38F1A.6	Probable hydroxyacid-oxoacid transhydrogenase, mitochondrial	-1	-1
193068_at	pept-1	Peptide transporter family 1	-1	-1
193124_s_at	pdi-2	Protein Disulfide Isomerase	-1	-1
193592_s_at	T01G5.1	hypothetical protein	-1	-1
193639_at	acl-1	Putative 1-acyl-sn-glycerol-3-phosphate acyltransferase acl-1	-1	-1
193652_s_at	sec-61	yeast SEC homolog	-1	-1
193800_at	clec-48	C-type LECtin	-1	-1
193838_s_at	clec-49	C-type LECtin	-1	-1
193894_at	metr-1	Probable methionine synthase	-1	-1
Biological Processes
GO.ID	Term	Annotated	Significant	Expected	Rank in Fisher.classic	Fisher.elim	Fisher.classic	sig_genes	sig_probe_ids
GO:0006575	cellular modified amino acid metabolic p...	16	9	2.34	4	0.00012	0.00012	pdi-2;mthf-1;pssy-1;gsto-1;K07E3.4;mel-32;pssy-1;gst-4;pdi-2;	172947_at;173556_s_at;174330_at;175993_at;187806_s_at;188803_s_at;191802_at;192407_at;193124_s_at;
GO:0055114	oxidation-reduction process	168	44	24.53	3	0.00027	2.9e-05	Y38F1A.6;pdi-2;icl-1;cyp-32B1;F09F7.7;mthf-1;F15E6.6;gst-20;idhg-1;gsto-1;dohh-1;msra-1;Y62E10A.6;fat-3;skpo-3;acdh-1;F25D1.5;D2063.1;cyp-37B1;cyp-33E2;cyp-35B1;cyp-33A1;cyp-44A1;cyp-34A9;F41E6.5;F53F1.2;cyp-13A7;F49E12.10;ech-6;suca-1;alh-1;sodh-1;F39B2.3;icl-1;fmo-2;fmo-1;fmo-1;mtrr-1;hmgr-1;F54D5.12;Y38F1A.6;pdi-2;gbh-2;icl-1;	171923_x_at;172947_at;173301_s_at;173480_s_at;173490_s_at;173556_s_at;173862_s_at;173938_s_at;174427_s_at;175993_at;178483_at;183902_at;184287_at;187910_at;188674_at;188822_at;188921_at;189025_at;189221_at;189297_at;189366_at;189430_at;189444_at;189457_at;189584_s_at;189641_at;189815_at;190009_at;190412_s_at;190793_s_at;190851_at;190978_at;191459_s_at;191712_s_at;191759_at;191849_at;191850_s_at;1…
GO:0008654	phospholipid biosynthetic process	25	11	3.65	5	0.00035	0.00035	pcyt-1;pssy-1;fitm-2;F54D7.2;C27A12.9;F28C6.4;ckb-2;cept-1;pssy-1;psd-1;acl-1;	173118_s_at;174330_at;179543_s_at;182246_at;184767_s_at;189173_s_at;189460_at;189836_at;191802_at;192698_at;193639_at;
GO:0006629	lipid metabolic process	138	39	20.15	2	0.00157	1.3e-05	pcyt-1;pssy-1;acs-2;sams-1;acly-1;fitm-2;F54D7.2;lpd-2;K03H6.2;C27A12.9;Y40C5A.4;Y110A7A.7;fat-3;F28H7.3;lipl-2;fil-1;acdh-1;plc-4;F28C6.4;cyp-33E2;ckb-2;sptl-1;cept-1;F49E12.10;acly-1;ech-6;mlcd-1;sptl-3;mtm-1;pssy-1;asm-2;asm-3;acs-2;sams-1;sams-1;hmgr-1;psd-1;pept-1;acl-1;	173118_s_at;174330_at;174675_at;174812_at;175587_at;179543_s_at;182246_at;182912_at;183309_at;184767_s_at;185975_s_at;187114_at;187910_at;187996_s_at;188078_at;188106_at;188822_at;189046_s_at;189173_s_at;189297_at;189460_at;189507_at;189836_at;190009_at;190185_at;190412_s_at;191099_at;191512_at;191644_at;191802_at;192144_s_at;192194_s_at;192195_at;192492_at;192493_s_at;192677_at;192698_at;193068_…
GO:0045087	innate immune response	67	18	9.78	15	0.00567	0.00567	clec-67;clec-72;clec-72;clec-70;ZK6.11;T27C5.8;F08G5.6;aqp-1;clec-67;F59B1.8;swt-7;irg-3;C14C11.4;F54B11.11;fat-3;asp-12;acdh-1;akt-1;	176743_s_at;177059_at;177060_s_at;177104_at;177783_at;178312_at;178843_at;180913_at;181565_at;183263_s_at;185210_s_at;185270_at;185465_at;186008_at;187910_at;188441_at;188822_at;194058_s_at;
GO:1901605	alpha-amino acid metabolic process	25	9	3.65	17	0.00636	0.00636	pdi-2;mthf-1;gcst-1;mel-32;T28H10.1;mtrr-1;pdi-2;ahcy-1;metr-1;	172947_at;173556_s_at;188683_at;188803_s_at;191632_at;192200_at;193124_s_at;193627_at;193894_at;
GO:0050829	defense response to Gram-negative bacter...	17	7	2.48	19	0.0069	0.0069	F08G5.6;aqp-1;F55G11.4;swt-7;C14C11.4;F54B11.11;acdh-1;	178843_at;180913_at;182970_at;185210_s_at;185465_at;186008_at;188822_at;
GO:0006099	tricarboxylic acid cycle	10	5	1.46	20	0.00863	0.00863	icl-1;idhg-1;suca-1;icl-1;icl-1;	173301_s_at;174427_s_at;190793_s_at;191712_s_at;194142_x_at;
GO:0006637	acyl-CoA metabolic process	14	6	2.04	26	0.00987	0.00987	acer-1;acly-1;C31H5.6;T05E7.1;K05B2.4;acly-1;	173930_s_at;175587_at;179682_at;182338_at;183702_at;190185_at;
GO:0046942	carboxylic acid transport	18	7	2.63	28	0.00991	0.00991	mct-4;mct-4;B0454.6;aat-2;nhx-2;cln-3.1;pept-1;	174930_at;184026_at;189900_at;190092_at;190293_at;190778_at;193068_at;
GO:0055085	transmembrane transport	154	33	22.49	29	0.01125	0.01125	slo-2;slo-2;best-24;mrp-5;mct-4;stim-1;C03B1.13;spp-12;del-5;C09D4.1;aqp-1;F27C1.2;mct-4;swt-7;Y53G8AR.7;T07G12.5;vha-19;pmp-5;mrp-5;spin-1;T08B1.1;B0454.6;K09C4.1;aat-2;ncx-6;nhx-2;folt-2;F11A5.9;best-1;folt-1;hmit-1.1;itr-1;vha-13;	172717_x_at;173463_s_at;173691_s_at;174713_at;174930_at;176540_s_at;176797_at;178599_at;179691_at;180389_s_at;180913_at;181937_s_at;184026_at;185210_s_at;187054_at;188496_s_at;188739_at;189402_s_at;189403_s_at;189554_at;189686_at;189900_at;189913_at;190092_at;190161_at;190293_at;190404_s_at;191559_s_at;191581_at;191752_at;192059_at;193676_s_at;193987_s_at;
GO:0009108	coenzyme biosynthetic process	19	7	2.77	31	0.01377	0.01377	sams-1;acly-1;pnk-1;K07E3.4;acly-1;sams-1;sams-1;	174812_at;175587_at;186446_at;187806_s_at;190185_at;192492_at;192493_s_at;
GO:0030001	metal ion transport	24	8	3.5	32	0.01649	0.01649	slo-2;slo-2;stim-1;del-5;F27C1.2;ncx-6;nhx-2;itr-1;	172717_x_at;173463_s_at;176540_s_at;179691_at;181937_s_at;190161_at;190293_at;193676_s_at;
GO:0019752	carboxylic acid metabolic process	132	28	19.28	34	0.02168	0.02168	icl-1;mthf-1;acs-2;acly-1;djr-1.1;C03A7.12;fat-3;gcst-1;acdh-1;cyp-33E2;F49E12.10;F09F7.4;acly-1;ech-6;aars-1;ugt-2;mlcd-1;ugt-21;ugt-54;ugt-18;iars-1;T28H10.1;icl-1;acs-2;mtrr-1;lars-2;metr-1;icl-1;	173301_s_at;173556_s_at;174675_at;175587_at;183992_at;186249_at;187910_at;188683_at;188822_at;189297_at;190009_at;190067_at;190185_at;190412_s_at;190533_s_at;190895_at;191099_at;191251_at;191434_at;191502_at;191575_at;191632_at;191712_s_at;192195_at;192200_at;192886_s_at;193894_at;194142_x_at;
GO:0043436	oxoacid metabolic process	132	28	19.28	35	0.02168	0.02168	icl-1;mthf-1;acs-2;acly-1;djr-1.1;C03A7.12;fat-3;gcst-1;acdh-1;cyp-33E2;F49E12.10;F09F7.4;acly-1;ech-6;aars-1;ugt-2;mlcd-1;ugt-21;ugt-54;ugt-18;iars-1;T28H10.1;icl-1;acs-2;mtrr-1;lars-2;metr-1;icl-1;	173301_s_at;173556_s_at;174675_at;175587_at;183992_at;186249_at;187910_at;188683_at;188822_at;189297_at;190009_at;190067_at;190185_at;190412_s_at;190533_s_at;190895_at;191099_at;191251_at;191434_at;191502_at;191575_at;191632_at;191712_s_at;192195_at;192200_at;192886_s_at;193894_at;194142_x_at;
GO:0019915	lipid storage	164	33	23.95	36	0.02787	0.02787	F13D12.6;nhr-88;sft-4;acs-2;sams-1;acs-1;F21D5.5;F42H10.6;F42H10.6;lpd-7;ZK593.3;dohh-1;fitm-2;mtch-1;pnk-1;F13D12.6;fil-1;cyp-35B1;sptl-1;spin-1;acs-5;nhx-2;alh-1;ire-1;ugt-21;acs-2;acs-1;sams-1;sams-1;hmgr-1;nhr-68;pept-1;akt-1;	172958_s_at;173008_s_at;173418_at;174675_at;174812_at;174833_at;175161_at;176139_at;176140_s_at;176403_at;177629_at;178483_at;179543_s_at;183958_s_at;186446_at;187323_at;188106_at;189366_at;189507_at;189554_at;189748_s_at;190293_at;190851_at;191178_s_at;191251_at;192195_at;192417_at;192492_at;192493_s_at;192677_at;192782_at;193068_at;194058_s_at;
GO:0044272	sulfur compound biosynthetic process	13	5	1.9	37	0.03032	0.03032	sams-1;acly-1;acly-1;sams-1;sams-1;	174812_at;175587_at;190185_at;192492_at;192493_s_at;
GO:0006732	coenzyme metabolic process	46	15	6.72	7	0.03186	0.00145	mthf-1;acer-1;sams-1;acly-1;C31H5.6;T05E7.1;K05B2.4;pnk-1;K07E3.4;mel-32;acly-1;sams-1;sams-1;hmgr-1;ahcy-1;	173556_s_at;173930_s_at;174812_at;175587_at;179682_at;182338_at;183702_at;186446_at;187806_s_at;188803_s_at;190185_at;192492_at;192493_s_at;192677_at;193627_at;
GO:0010876	lipid localization	178	35	25.99	41	0.03294	0.03294	F13D12.6;nhr-88;sft-4;lea-1;acs-2;sams-1;acs-1;F21D5.5;F42H10.6;F42H10.6;lpd-7;ZK593.3;dohh-1;fitm-2;mtch-1;pnk-1;F13D12.6;lea-1;fil-1;cyp-35B1;sptl-1;spin-1;acs-5;nhx-2;alh-1;ire-1;ugt-21;acs-2;acs-1;sams-1;sams-1;hmgr-1;nhr-68;pept-1;akt-1;	172958_s_at;173008_s_at;173418_at;174552_s_at;174675_at;174812_at;174833_at;175161_at;176139_at;176140_s_at;176403_at;177629_at;178483_at;179543_s_at;183958_s_at;186446_at;187323_at;187999_at;188106_at;189366_at;189507_at;189554_at;189748_s_at;190293_at;190851_at;191178_s_at;191251_at;192195_at;192417_at;192492_at;192493_s_at;192677_at;192782_at;193068_at;194058_s_at;
GO:0006643	membrane lipid metabolic process	18	6	2.63	42	0.03664	0.03664	C27A12.9;F28C6.4;sptl-1;sptl-3;asm-2;asm-3;	184767_s_at;189173_s_at;189507_at;191512_at;192144_s_at;192194_s_at;
Molecular Function
GO.ID	Term	Annotated	Significant	Expected	Rank in Fisher.classic	Fisher.elim	Fisher.classic	sig_genes	sig_probe_ids
GO:0016705	oxidoreductase activity, acting on paire...	45	16	6.22	3	0.00017	0.00017	pdi-2;cyp-32B1;dohh-1;fat-3;cyp-37B1;cyp-33E2;cyp-35B1;cyp-33A1;cyp-44A1;cyp-34A9;cyp-13A7;fmo-2;fmo-1;fmo-1;pdi-2;gbh-2;	172947_at;173480_s_at;178483_at;187910_at;189221_at;189297_at;189366_at;189430_at;189444_at;189457_at;189815_at;191759_at;191849_at;191850_s_at;193124_s_at;193914_at;
GO:0003824	catalytic activity	981	170	135.66	1	0.0002	1.9e-06	B0511.6;Y38F1A.6;F59E12.6;pdi-2;F13D12.6;pcyt-1;Y54E10BR.4;icl-1;Y67H2A.7;cyp-32B1;F09F7.7;mthf-1;F15E6.6;acer-1;gst-20;idhg-1;acs-2;mrp-5;sams-1;acs-1;F21D5.5;pho-1;acly-1;gsto-1;F42H10.6;F42H10.6;F52C12.6;JC8.4;F43H9.4;Y43B11AR.3;prmt-7;dohh-1;C31H5.6;C50D2.9;rde-8;ilys-2;dpf-4;F54D7.2;T05E7.1;pho-1;kel-8;K03H6.2;K05B2.4;mboa-3;msra-1;djr-1.1;rnh-1.3;Y62E10A.6;C27A12.9;Y40C5A.4;gpa-17;C03A7.12;…	171900_s_at;171923_x_at;172579_x_at;172947_at;172958_s_at;173118_s_at;173229_s_at;173301_s_at;173365_at;173480_s_at;173490_s_at;173556_s_at;173862_s_at;173930_s_at;173938_s_at;174427_s_at;174675_at;174713_at;174812_at;174833_at;175161_at;175238_s_at;175587_at;175993_at;176139_at;176140_s_at;176455_at;176597_at;176675_at;177313_at;178014_s_at;178483_at;179682_at;179784_at;180444_s_at;180721_at;181…
GO:0004497	monooxygenase activity	31	12	4.29	5	0.00046	0.00046	cyp-32B1;dohh-1;cyp-37B1;cyp-33E2;cyp-35B1;cyp-33A1;cyp-44A1;cyp-34A9;cyp-13A7;fmo-2;fmo-1;fmo-1;	173480_s_at;178483_at;189221_at;189297_at;189366_at;189430_at;189444_at;189457_at;189815_at;191759_at;191849_at;191850_s_at;
GO:0020037	heme binding	33	12	4.56	6	0.0009	0.0009	cyp-32B1;hrg-3;hrg-4;hrg-1;skpo-3;cyp-37B1;cyp-33E2;cyp-35B1;cyp-33A1;cyp-44A1;cyp-34A9;cyp-13A7;	173480_s_at;177544_at;179525_at;186182_s_at;188674_at;189221_at;189297_at;189366_at;189430_at;189444_at;189457_at;189815_at;
GO:0016765	transferase activity, transferring alkyl...	15	7	2.07	8	0.00213	0.00213	gst-20;sams-1;gsto-1;gro-1;gst-4;sams-1;sams-1;	173938_s_at;174812_at;175993_at;188896_at;192407_at;192492_at;192493_s_at;
GO:0004185	serine-type carboxypeptidase activity	12	6	1.66	9	0.00294	0.00294	F13D12.6;F13D12.6;cpd-1;K10C2.1;pcp-3;Y32F6A.5;	172958_s_at;187323_at;189453_s_at;190815_s_at;191274_s_at;191774_at;
GO:0022857	transmembrane transporter activity	133	30	18.39	11	0.00306	0.00306	slo-2;slo-2;best-24;mrp-5;mct-4;stim-1;C03B1.13;spp-12;del-5;aqp-1;F27C1.2;sid-1;mct-4;swt-7;vha-19;pmp-5;mrp-5;T08B1.1;B0454.6;K09C4.1;aat-2;ncx-6;nhx-2;folt-2;F11A5.9;best-1;folt-1;hmit-1.1;itr-1;vha-13;	172717_x_at;173463_s_at;173691_s_at;174713_at;174930_at;176540_s_at;176797_at;178599_at;179691_at;180913_at;181937_s_at;182975_s_at;184026_at;185210_s_at;188739_at;189402_s_at;189403_s_at;189686_at;189900_at;189913_at;190092_at;190161_at;190293_at;190404_s_at;191559_s_at;191581_at;191752_at;192059_at;193676_s_at;193987_s_at;
GO:0005506	iron ion binding	31	10	4.29	12	0.00657	0.00657	cyp-32B1;cyp-37B1;cyp-33E2;cyp-35B1;cyp-33A1;cyp-44A1;cyp-34A9;cyp-13A7;F49E12.10;gbh-2;	173480_s_at;189221_at;189297_at;189366_at;189430_at;189444_at;189457_at;189815_at;190009_at;193914_at;
GO:0048037	cofactor binding	69	16	9.54	14	0.02209	0.02209	F15E6.6;idhg-1;acly-1;mel-32;acdh-1;sptl-1;B0205.6;F41E6.5;acly-1;sptl-3;fmo-2;fmo-1;fmo-1;mtrr-1;hmgr-1;F54D5.12;	173862_s_at;174427_s_at;175587_at;188803_s_at;188822_at;189507_at;189516_at;189584_s_at;190185_at;191512_at;191759_at;191849_at;191850_s_at;192200_at;192677_at;192692_s_at;
GO:0015267	channel activity	32	9	4.43	15	0.02479	0.02479	slo-2;slo-2;best-24;stim-1;spp-12;del-5;aqp-1;best-1;itr-1;	172717_x_at;173463_s_at;173691_s_at;176540_s_at;178599_at;179691_at;180913_at;191581_at;193676_s_at;
GO:0022803	passive transmembrane transporter activi...	32	9	4.43	16	0.02479	0.02479	slo-2;slo-2;best-24;stim-1;spp-12;del-5;aqp-1;best-1;itr-1;	172717_x_at;173463_s_at;173691_s_at;176540_s_at;178599_at;179691_at;180913_at;191581_at;193676_s_at;
GO:0016491	oxidoreductase activity	151	37	20.88	2	0.02819	0.00017	Y38F1A.6;pdi-2;cyp-32B1;F09F7.7;mthf-1;F15E6.6;idhg-1;gsto-1;dohh-1;msra-1;Y62E10A.6;fat-3;skpo-3;acdh-1;D2063.1;cyp-37B1;cyp-33E2;cyp-35B1;cyp-33A1;cyp-44A1;cyp-34A9;F41E6.5;F53F1.2;cyp-13A7;F49E12.10;alh-1;sodh-1;F39B2.3;fmo-2;fmo-1;fmo-1;mtrr-1;hmgr-1;F54D5.12;Y38F1A.6;pdi-2;gbh-2;	171923_x_at;172947_at;173480_s_at;173490_s_at;173556_s_at;173862_s_at;174427_s_at;175993_at;178483_at;183902_at;184287_at;187910_at;188674_at;188822_at;189025_at;189221_at;189297_at;189366_at;189430_at;189444_at;189457_at;189584_s_at;189641_at;189815_at;190009_at;190851_at;190978_at;191459_s_at;191759_at;191849_at;191850_s_at;192200_at;192677_at;192692_s_at;193016_s_at;193124_s_at;193914_at;
GO:0046873	metal ion transmembrane transporter acti...	23	7	3.18	17	0.03045	0.03045	slo-2;slo-2;stim-1;del-5;F27C1.2;nhx-2;itr-1;	172717_x_at;173463_s_at;176540_s_at;179691_at;181937_s_at;190293_at;193676_s_at;
GO:0005261	cation channel activity	14	5	1.94	18	0.03369	0.03369	slo-2;slo-2;stim-1;del-5;itr-1;	172717_x_at;173463_s_at;176540_s_at;179691_at;193676_s_at;
GO:0016830	carbon-carbon lyase activity	14	5	1.94	19	0.03369	0.03369	icl-1;mlcd-1;icl-1;psd-1;icl-1;	173301_s_at;191099_at;191712_s_at;192698_at;194142_x_at;
GO:0015291	secondary active transmembrane transport...	19	6	2.63	20	0.03719	0.03719	T08B1.1;B0454.6;aat-2;ncx-6;nhx-2;hmit-1.1;	189686_at;189900_at;190092_at;190161_at;190293_at;192059_at;
GO:0022838	substrate-specific channel activity	29	8	4.01	22	0.03753	0.03753	slo-2;slo-2;best-24;stim-1;del-5;aqp-1;best-1;itr-1;	172717_x_at;173463_s_at;173691_s_at;176540_s_at;179691_at;180913_at;191581_at;193676_s_at;
GO:0016614	oxidoreductase activity, acting on CH-OH...	24	7	3.32	23	0.03809	0.03809	Y38F1A.6;F15E6.6;idhg-1;sodh-1;hmgr-1;F54D5.12;Y38F1A.6;	171923_x_at;173862_s_at;174427_s_at;190978_at;192677_at;192692_s_at;193016_s_at;
GO:0016746	transferase activity, transferring acyl ...	52	12	7.19	27	0.04615	0.04615	pdi-2;icl-1;acly-1;F43H9.4;mboa-3;sptl-1;acly-1;sptl-3;icl-1;pdi-2;acl-1;icl-1;	172947_at;173301_s_at;175587_at;176675_at;183845_s_at;189507_at;190185_at;191512_at;191712_s_at;193124_s_at;193639_at;194142_x_at;
GO:0050661	NADP binding	11	4	1.52	28	0.05333	0.05333	fmo-2;fmo-1;fmo-1;hmgr-1;	191759_at;191849_at;191850_s_at;192677_at;

## Sheet: S4
Biological Processes
GO.ID	Term	Annotated	Significant	Expected	Rank in Fisher.classic	Fisher.elim	Fisher.classic	sig_genes	sig_probe_ids
GO:0003333	amino acid transmembrane transport	16	8	1.34	4	1.5e-05	1.5e-05	aat-5;Y59H11AR.4;slc-36.4;Y4C6B.2;slc-36.3;Y18D10A.23;ctns-1;F23F1.6;	175425_at;177312_at;180284_at;183287_at;186259_at;186886_s_at;186942_s_at;190070_at;
GO:0006869	lipid transport	16	6	1.34	7	0.0012	0.0012	lrp-1;tat-4;F07F6.8;obr-1;cav-2;lrp-1;	171791_at;172707_x_at;174091_s_at;187803_s_at;190439_s_at;193872_s_at;
GO:0045138	nematode male tail tip morphogenesis	23	6	1.92	11	0.0096	0.0096	ptr-23;rnt-1;sma-9;sma-2;ptr-23;ptr-23;	171956_s_at;172032_x_at;174615_at;175664_s_at;188059_at;188060_s_at;
GO:0043401	steroid hormone mediated signaling pathw...	77	13	6.44	12	0.01	0.01	nhr-88;sex-1;nhr-99;nhr-109;nhr-110;nhr-88;nhr-179;nhr-195;nhr-193;nhr-107;nhr-190;nhr-62;nhr-21;	172773_x_at;172940_x_at;176003_at;182895_at;188585_at;189548_s_at;190260_at;190380_at;191049_at;191205_s_at;191229_at;192819_at;194090_s_at;
GO:0071705	nitrogen compound transport	55	16	4.6	3	0.0109	5e-06	B0041.5;B0303.11;aat-5;slc-28.2;Y59H11AR.4;ent-4;B0041.5;slc-36.4;Y4C6B.2;slc-36.3;Y18D10A.23;ctns-1;B0303.11;F23F1.6;amt-4;slc-28.1;	173569_at;174792_s_at;175425_at;175804_s_at;177312_at;179296_at;180038_s_at;180284_at;183287_at;186259_at;186886_s_at;186942_s_at;187634_at;190070_at;190301_s_at;190726_at;
GO:0006952	defense response	114	17	9.54	23	0.012	0.012	atg-16.2;pyp-1;lgg-2;clec-82;lys-6;M04C3.2;F53A9.8;ilys-3;F55G11.2;grd-3;K05F1.10;T25D10.1;ikb-1;Y65B4BR.1;cyp-35A5;C04G6.5;gst-5;	173705_s_at;174297_at;174438_at;175212_at;178409_s_at;179422_s_at;180612_s_at;180946_at;181635_at;181972_at;186179_at;187705_at;188690_at;189299_at;189394_at;191543_at;192820_at;
GO:0018996	molting cycle, collagen and cuticulin-ba...	97	15	8.12	25	0.013	0.013	lrp-1;ptr-23;anc-1;E02D9.1;vha-11;grd-5;anc-1;grd-3;grd-10;ptr-23;ptr-23;E02D9.1;nas-37;lrp-1;emo-1;	171791_at;171956_s_at;174791_s_at;175317_s_at;175685_s_at;180979_at;181623_at;181972_at;186055_at;188059_at;188060_s_at;189132_at;190032_s_at;193872_s_at;193944_at;
GO:0006865	amino acid transport	19	10	1.59	1	0.0185	6.4e-07	B0303.11;aat-5;Y59H11AR.4;slc-36.4;Y4C6B.2;slc-36.3;Y18D10A.23;ctns-1;B0303.11;F23F1.6;	174792_s_at;175425_at;177312_at;180284_at;183287_at;186259_at;186886_s_at;186942_s_at;187634_at;190070_at;
GO:0015849	organic acid transport	19	10	1.59	2	0.0185	6.4e-07	B0303.11;aat-5;Y59H11AR.4;slc-36.4;Y4C6B.2;slc-36.3;Y18D10A.23;ctns-1;B0303.11;F23F1.6;	174792_s_at;175425_at;177312_at;180284_at;183287_at;186259_at;186886_s_at;186942_s_at;187634_at;190070_at;
GO:0042303	molting cycle	101	15	8.45	29	0.0186	0.0186	lrp-1;ptr-23;anc-1;E02D9.1;vha-11;grd-5;anc-1;grd-3;grd-10;ptr-23;ptr-23;E02D9.1;nas-37;lrp-1;emo-1;	171791_at;171956_s_at;174791_s_at;175317_s_at;175685_s_at;180979_at;181623_at;181972_at;186055_at;188059_at;188060_s_at;189132_at;190032_s_at;193872_s_at;193944_at;
GO:0006820	anion transport	62	10	5.19	32	0.0305	0.0305	slc-17.7;aat-5;slc-36.4;H11E01.2;F23F1.6;best-5;best-26;nac-1;glc-1;F41C3.2;	173824_at;175425_at;180284_at;188895_at;190070_at;191527_s_at;191530_at;192516_at;192628_at;192823_at;
GO:0046434	organophosphate catabolic process	15	4	1.26	33	0.0312	0.0312	upp-1;asm-1;gpdh-1;mtm-3;	190112_s_at;192104_at;193659_at;194247_x_at;
GO:0050830	defense response to Gram-positive bacter...	16	4	1.34	35	0.0389	0.0389	atg-16.2;lgg-2;clec-82;F53A9.8;	173705_s_at;174438_at;175212_at;180612_s_at;
GO:0030308	negative regulation of cell growth	10	3	0.84	37	0.0446	0.0446	pek-1;unc-119;glo-4;	171753_x_at;188513_at;192629_s_at;
GO:0044262	cellular carbohydrate metabolic process	24	5	2.01	38	0.0446	0.0446	tps-1;hxk-3;R08D7.7;tps-1;mtm-3;	173799_at;186626_s_at;188398_at;191318_s_at;194247_x_at;
GO:0001558	regulation of cell growth	24	5	2.01	39	0.0446	0.0446	pek-1;mlk-1;sma-2;unc-119;glo-4;	171753_x_at;173616_at;175664_s_at;188513_at;192629_s_at;
GO:0010876	lipid localization	174	25	14.56	9	0.0515	0.004	lrp-1;tat-4;nhr-88;acbp-1;B0041.5;slc-17.7;F07F6.8;Y65B4BL.7;B0041.5;sdz-24;pmt-1;nhr-109;nog-1;oig-2;C46H11.2;C46H11.2;F59E11.5;obr-1;cyp-35A5;nhr-88;F23F1.6;cav-2;hsp-4;glo-4;lrp-1;	171791_at;172707_x_at;172773_x_at;173247_s_at;173569_at;173824_at;174091_s_at;174315_at;180038_s_at;180256_at;181305_s_at;182895_at;182954_s_at;183759_at;184396_at;184397_s_at;185802_at;187803_s_at;189394_at;189548_s_at;190070_at;190439_s_at;192010_s_at;192629_s_at;193872_s_at;
GO:0006644	phospholipid metabolic process	25	5	2.09	40	0.0521	0.0521	F01G4.5;F13E6.5;cil-1;asm-1;mtm-3;	179029_s_at;179250_at;188670_at;192104_at;194247_x_at;
GO:0030258	lipid modification	25	5	2.09	41	0.0521	0.0521	F13E6.5;cil-1;ivd-1;F54C8.1;mtm-3;	179250_at;188670_at;190736_s_at;192501_at;194247_x_at;
GO:0016049	cell growth	33	6	2.76	42	0.0523	0.0523	pek-1;mlk-1;sma-2;unc-119;glo-4;emo-1;	171753_x_at;173616_at;175664_s_at;188513_at;192629_s_at;193944_at;
Molecular Function
GO.ID	Term	Annotated	Significant	Expected	Rank in Fisher.classic	Fisher.elim	Fisher.classic	sig_genes	sig_probe_ids
GO:0015171	amino acid transmembrane transporter act...	17	8	1.51	1	4e-05	4e-05	aat-5;Y59H11AR.4;slc-36.4;Y4C6B.2;slc-36.3;Y18D10A.23;ctns-1;F23F1.6;	175425_at;177312_at;180284_at;183287_at;186259_at;186886_s_at;186942_s_at;190070_at;
GO:0016798	hydrolase activity, acting on glycosyl b...	35	8	3.1	6	0.0095	0.0095	ilys-5;ilys-5;chil-13;lys-6;ilys-3;aman-3;asm-1;ilys-5;	172400_x_at;173051_s_at;173769_s_at;178409_s_at;180946_at;190258_at;192104_at;194255_x_at;
GO:0005319	lipid transporter activity	12	4	1.06	7	0.0168	0.0168	lrp-1;tat-4;cav-2;lrp-1;	171791_at;172707_x_at;190439_s_at;193872_s_at;
GO:0004553	hydrolase activity, hydrolyzing O-glycos...	33	7	2.93	8	0.0225	0.0225	ilys-5;ilys-5;chil-13;lys-6;ilys-3;aman-3;ilys-5;	172400_x_at;173051_s_at;173769_s_at;178409_s_at;180946_at;190258_at;194255_x_at;
GO:0008270	zinc ion binding	187	24	16.59	10	0.0357	0.0357	nhr-88;sex-1;F10G7.10;sma-9;nhr-99;F42C5.4;C16A3.4;nhr-109;mlp-1;ZK1240.3;bca-2;nhr-110;nhr-88;nas-37;aman-3;nhr-179;nhr-195;ZK829.7;nhr-193;nhr-107;nhr-190;ztf-11;nhr-62;nhr-21;	172773_x_at;172940_x_at;173622_s_at;174615_at;176003_at;179772_at;181017_at;182895_at;185322_s_at;185446_at;186529_at;188585_at;189548_s_at;190032_s_at;190258_at;190260_at;190380_at;190938_s_at;191049_at;191205_s_at;191229_at;191399_s_at;192819_at;194090_s_at;
GO:0003707	steroid hormone receptor activity	15	4	1.33	12	0.0376	0.0376	nhr-88;sex-1;nhr-88;nhr-62;	172773_x_at;172940_x_at;189548_s_at;192819_at;
GO:0046914	transition metal ion binding	231	28	20.49	13	0.0467	0.0467	nhr-88;sex-1;F10G7.10;sma-9;nhr-99;F42C5.4;C16A3.4;nhr-109;mlp-1;ZK1240.3;bca-2;nhr-110;cyp-35C1;cyp-35C1;cyp-35A5;nhr-88;nas-37;aman-3;nhr-179;cdo-1;nhr-195;ZK829.7;nhr-193;nhr-107;nhr-190;ztf-11;nhr-62;nhr-21;	172773_x_at;172940_x_at;173622_s_at;174615_at;176003_at;179772_at;181017_at;182895_at;185322_s_at;185446_at;186529_at;188585_at;189282_at;189283_s_at;189394_at;189548_s_at;190032_s_at;190258_at;190260_at;190361_s_at;190380_at;190938_s_at;191049_at;191205_s_at;191229_at;191399_s_at;192819_at;194090_s_at;
GO:0005215	transporter activity	225	32	19.96	4	0.0716	0.0033	lrp-1;tat-4;slc-17.7;B0303.11;F17C11.12;aat-5;vha-11;slc-28.2;Y59H11AR.4;T19C4.5;ent-4;slc-36.4;lgc-22;Y4C6B.2;slc-36.3;Y18D10A.23;ctns-1;B0303.11;H11E01.2;C35A11.4;F23F1.6;pbo-4;amt-4;cav-2;slc-28.1;best-5;best-26;nac-1;glc-1;F41C3.2;lrp-1;emo-1;	171791_at;172707_x_at;173824_at;174792_s_at;175142_at;175425_at;175685_s_at;175804_s_at;177312_at;177827_at;179296_at;180284_at;181326_at;183287_at;186259_at;186886_s_at;186942_s_at;187634_at;188895_at;189773_s_at;190070_at;190075_at;190301_s_at;190439_s_at;190726_at;191527_s_at;191530_at;192516_at;192628_at;192823_at;193872_s_at;193944_at;
GO:0008081	phosphoric diester hydrolase activity	13	3	1.15	14	0.1013	0.1013	T12B3.3;T12B3.3;asm-1;	185877_s_at;189688_at;192104_at;
GO:0001071	nucleic acid binding transcription facto...	130	16	11.53	15	0.1062	0.1062	rnt-1;nhr-88;sex-1;sma-2;nhr-99;nhr-109;nhr-110;nhr-88;nhr-179;nhr-195;nhr-193;nhr-107;nhr-190;ztf-11;nhr-62;nhr-21;	172032_x_at;172773_x_at;172940_x_at;175664_s_at;176003_at;182895_at;188585_at;189548_s_at;190260_at;190380_at;191049_at;191205_s_at;191229_at;191399_s_at;192819_at;194090_s_at;
GO:0003700	transcription factor activity, sequence-...	130	16	11.53	16	0.1062	0.1062	rnt-1;nhr-88;sex-1;sma-2;nhr-99;nhr-109;nhr-110;nhr-88;nhr-179;nhr-195;nhr-193;nhr-107;nhr-190;ztf-11;nhr-62;nhr-21;	172032_x_at;172773_x_at;172940_x_at;175664_s_at;176003_at;182895_at;188585_at;189548_s_at;190260_at;190380_at;191049_at;191205_s_at;191229_at;191399_s_at;192819_at;194090_s_at;
GO:0022892	substrate-specific transporter activity	185	27	16.41	5	0.1192	0.0049	lrp-1;tat-4;F17C11.12;aat-5;vha-11;slc-28.2;Y59H11AR.4;T19C4.5;ent-4;slc-36.4;lgc-22;Y4C6B.2;slc-36.3;Y18D10A.23;ctns-1;C35A11.4;F23F1.6;pbo-4;amt-4;cav-2;slc-28.1;best-5;best-26;nac-1;glc-1;lrp-1;emo-1;	171791_at;172707_x_at;175142_at;175425_at;175685_s_at;175804_s_at;177312_at;177827_at;179296_at;180284_at;181326_at;183287_at;186259_at;186886_s_at;186942_s_at;189773_s_at;190070_at;190075_at;190301_s_at;190439_s_at;190726_at;191527_s_at;191530_at;192516_at;192628_at;193872_s_at;193944_at;
GO:0015081	sodium ion transmembrane transporter act...	14	3	1.24	17	0.1208	0.1208	pbo-4;slc-28.1;nac-1;	190075_at;190726_at;192516_at;
GO:0016879	ligase activity, forming carbon-nitrogen...	14	3	1.24	18	0.1208	0.1208	faah-1;adss-1;F10F2.2;	188358_at;192101_at;193496_s_at;
GO:0015291	secondary active transmembrane transport...	31	5	2.75	19	0.1339	0.1339	aat-5;F23F1.6;pbo-4;slc-28.1;nac-1;	175425_at;190070_at;190075_at;190726_at;192516_at;
GO:0042578	phosphoric ester hydrolase activity	49	7	4.35	20	0.1377	0.1377	cdc-14;F13E6.5;T12B3.3;T12B3.3;F33A8.6;asm-1;mtm-3;	173747_at;179250_at;185877_s_at;189688_at;190294_at;192104_at;194247_x_at;
GO:0016741	transferase activity, transferring one-c...	23	4	2.04	21	0.1406	0.1406	pmt-1;pmt-2;R08F11.4;alh-3;	181305_s_at;185350_at;186072_s_at;192633_at;
GO:0015297	antiporter activity	15	3	1.33	22	0.1417	0.1417	aat-5;F23F1.6;pbo-4;	175425_at;190070_at;190075_at;
GO:0030246	carbohydrate binding	41	6	3.64	23	0.1499	0.1499	clec-82;hxk-3;aman-3;cnx-1;clec-5;clec-60;	175212_at;186626_s_at;190258_at;190378_s_at;190499_s_at;192509_at;
GO:0008395	steroid hydroxylase activity	16	3	1.42	24	0.1636	0.1636	cyp-35C1;cyp-35C1;cyp-35A5;	189282_at;189283_s_at;189394_at;

## Sheet: S5
Biological Processes
GO.ID	Term	Annotated	Significant	Expected	Rank in Fisher.classic	Fisher.elim	Fisher.classic	sig_genes	sig_probe_ids
GO:0016246	RNA interference	57	15	5.52	1	0.00022	0.00022	rde-1;rrf-1;mtk-1;vha-11;dcr-1;sin-3;T23D8.3;sec-5;W04A4.5;pqn-70;pqn-70;nrde-4;drsh-1;drh-3;F43G9.12;	172064_x_at;172670_x_at;174455_s_at;177139_s_at;177140_s_at;177600_at;178064_at;178628_s_at;179584_at;184458_s_at;184466_s_at;187804_s_at;188918_at;189493_at;193809_at;
GO:0071897	DNA biosynthetic process	15	7	1.45	2	0.00024	0.00024	Y37B11A.2;polq-1;gei-17;polk-1;polq-1;rev-1;trt-1;	173280_at;174365_s_at;182837_s_at;188279_at;189236_s_at;190980_at;193730_at;
GO:0070918	production of small RNA involved in gene...	11	5	1.07	12	0.00232	0.00232	rde-1;rrf-1;dcr-1;drsh-1;drh-3;	172064_x_at;172670_x_at;177140_s_at;188918_at;189493_at;
GO:0006418	tRNA aminoacylation for protein translat...	22	7	2.13	17	0.00351	0.00351	aars-1;sars-1;fars-2;prx-10;vars-1;sars-1;pars-1;	172036_x_at;173129_s_at;174350_at;187590_at;190409_at;190983_at;191914_at;
GO:0006260	DNA replication	34	9	3.29	18	0.00389	0.00389	top-1;polq-1;lig-4;ubr-4;polk-1;cul-4;polq-1;F55A3.3;hmg-3;	174024_at;174365_s_at;176572_at;185604_s_at;188279_at;188599_s_at;189236_s_at;190206_s_at;193484_s_at;
GO:0006950	response to stress	339	51	32.83	7	0.00695	0.00049	rde-1;Y54G2A.37;Y37B11A.2;apy-1;pdi-6;C49C8.5;polq-1;fkh-9;parg-1;akt-1;F41B4.3;lig-4;dcr-1;M60.2;sin-3;parg-1;ZK228.4;F35E12.5;C49C8.5;smc-5;gei-17;C17H12.8;C17H12.8;atg-3;ufd-2;polk-1;hsp-75;clec-187;polq-1;elo-2;K08F4.1;drh-3;smg-1;atl-1;F55A3.3;nhr-206;crt-1;rev-1;gcs-1;cul-5;asp-3;enpl-1;pdi-6;gst-6;apn-1;gale-1;hmg-3;F10C2.5;vha-12;pdi-3;clec-62;	172064_x_at;173015_s_at;173280_at;173676_s_at;173898_at;174347_s_at;174365_s_at;174978_at;175582_at;175808_s_at;175918_at;176572_at;177140_s_at;177375_at;177600_at;178234_at;179599_at;179695_at;179858_at;182058_at;182837_s_at;184533_at;184534_s_at;186588_at;187169_s_at;188279_at;188515_s_at;189100_at;189236_s_at;189318_at;189319_at;189493_at;189574_s_at;189704_s_at;190206_s_at;190798_at;190934_s_…
GO:0007126	meiotic nuclear division	111	19	10.75	22	0.00879	0.00879	kel-8;dnj-22;top-1;mel-26;parg-1;lig-4;dcr-1;parg-1;F25G6.9;stip-1;smc-5;F19F10.9;T13H5.4;atl-1;K07C5.6;C30B5.4;gsp-1;mtr-4;F43G9.12;	172984_s_at;173712_s_at;174024_at;175252_at;175582_at;176572_at;177140_s_at;178234_at;179708_s_at;181446_s_at;182058_at;185007_s_at;189513_s_at;189704_s_at;190576_s_at;191814_at;192851_s_at;193145_at;193809_at;
GO:0006281	DNA repair	66	13	6.39	23	0.00909	0.00909	Y37B11A.2;polq-1;lig-4;smc-5;gei-17;polk-1;polq-1;smg-1;atl-1;F55A3.3;rev-1;apn-1;hmg-3;	173280_at;174365_s_at;176572_at;182058_at;182837_s_at;188279_at;189236_s_at;189574_s_at;189704_s_at;190206_s_at;190980_at;193194_at;193484_s_at;
GO:0044255	cellular lipid metabolic process	99	17	9.59	28	0.01252	0.01252	acdh-7;ads-1;lpin-1;rfp-1;ZC416.6;elo-2;smg-1;atl-1;ech-9;gba-1;ech-8;acox-5;sptl-2;Y48A6B.9;coq-2;gpcp-2;acox-2;	174581_s_at;176769_s_at;183240_s_at;187366_s_at;188470_s_at;189318_at;189574_s_at;189704_s_at;189971_at;189972_at;190131_s_at;190156_s_at;191404_at;191667_at;193070_at;193820_s_at;194059_at;
GO:0044248	cellular catabolic process	190	28	18.4	29	0.0135	0.0135	kel-8;apy-1;W07B8.4;acdh-7;mel-26;fem-1;dcr-1;smgl-1;vps-36;gei-17;lpin-1;C16A11.5;nuc-1;ufd-2;ZC416.6;cul-4;C42C1.11;smg-1;ctsa-1;acox-5;ctsa-2;cul-5;Y32F6A.5;dhp-2;mtr-4;F10C2.5;gpcp-2;acox-2;	172984_s_at;173676_s_at;173704_s_at;174581_s_at;175252_at;176622_s_at;177140_s_at;179044_s_at;180560_s_at;182837_s_at;183240_s_at;185462_at;186790_at;187169_s_at;188470_s_at;188599_s_at;188673_s_at;189574_s_at;189861_at;190156_s_at;191017_at;191449_s_at;191775_s_at;192157_at;193145_at;193514_at;193820_s_at;194059_at;
GO:1901575	organic substance catabolic process	268	37	25.95	30	0.01351	0.01351	eat-6;kel-8;apy-1;W07B8.4;asp-6;acdh-7;mel-26;fem-1;dcr-1;smgl-1;vps-36;cht-3;gei-17;lpin-1;asp-1;C16A11.5;nuc-1;ufd-2;lipl-1;ZC416.6;chil-23;cul-4;C42C1.11;smg-1;ctsa-1;asp-2;acox-5;ctsa-2;cul-5;Y32F6A.5;asp-3;dhp-2;mtr-4;F10C2.5;aex-5;gpcp-2;acox-2;	171881_x_at;172984_s_at;173676_s_at;173704_s_at;173989_s_at;174581_s_at;175252_at;176622_s_at;177140_s_at;179044_s_at;180560_s_at;180783_at;182837_s_at;183240_s_at;183470_at;185462_at;186790_at;187169_s_at;187964_at;188470_s_at;188598_at;188599_s_at;188673_s_at;189574_s_at;189861_at;189862_at;190156_s_at;191017_at;191449_s_at;191775_s_at;191956_at;192157_at;193145_at;193514_at;193818_s_at;193820_…
GO:0009056	catabolic process	270	37	26.15	31	0.01514	0.01514	eat-6;kel-8;apy-1;W07B8.4;asp-6;acdh-7;mel-26;fem-1;dcr-1;smgl-1;vps-36;cht-3;gei-17;lpin-1;asp-1;C16A11.5;nuc-1;ufd-2;lipl-1;ZC416.6;chil-23;cul-4;C42C1.11;smg-1;ctsa-1;asp-2;acox-5;ctsa-2;cul-5;Y32F6A.5;asp-3;dhp-2;mtr-4;F10C2.5;aex-5;gpcp-2;acox-2;	171881_x_at;172984_s_at;173676_s_at;173704_s_at;173989_s_at;174581_s_at;175252_at;176622_s_at;177140_s_at;179044_s_at;180560_s_at;180783_at;182837_s_at;183240_s_at;183470_at;185462_at;186790_at;187169_s_at;187964_at;188470_s_at;188598_at;188599_s_at;188673_s_at;189574_s_at;189861_at;189862_at;190156_s_at;191017_at;191449_s_at;191775_s_at;191956_at;192157_at;193145_at;193514_at;193818_s_at;193820_…
GO:0030968	endoplasmic reticulum unfolded protein r...	35	8	3.39	35	0.01608	0.01608	apy-1;pdi-6;F41B4.3;ufd-2;hsp-75;crt-1;pdi-6;F10C2.5;	173676_s_at;173898_at;175918_at;187169_s_at;188515_s_at;190934_s_at;192032_s_at;193514_at;
GO:0006631	fatty acid metabolic process	35	8	3.39	36	0.01608	0.01608	acdh-7;lpin-1;elo-2;ech-9;ech-8;acox-5;Y48A6B.9;acox-2;	174581_s_at;183240_s_at;189318_at;189971_at;190131_s_at;190156_s_at;191667_at;194059_at;
GO:0006629	lipid metabolic process	143	22	13.85	37	0.01724	0.01724	acdh-7;F25A2.1;ads-1;T21H3.1;lpin-1;rfp-1;lipl-1;B0035.13;ZC416.6;drsh-1;elo-2;smg-1;atl-1;ech-9;gba-1;ech-8;acox-5;sptl-2;Y48A6B.9;coq-2;gpcp-2;acox-2;	174581_s_at;176007_at;176769_s_at;181097_at;183240_s_at;187366_s_at;187964_at;188123_at;188470_s_at;188918_at;189318_at;189574_s_at;189704_s_at;189971_at;189972_at;190131_s_at;190156_s_at;191404_at;191667_at;193070_at;193820_s_at;194059_at;
GO:0040020	regulation of meiotic nuclear division	36	8	3.49	38	0.019	0.019	dnj-22;stip-1;F19F10.9;T13H5.4;K07C5.6;C30B5.4;mtr-4;F43G9.12;	173712_s_at;181446_s_at;185007_s_at;189513_s_at;190576_s_at;191814_at;193145_at;193809_at;
GO:1902600	hydrogen ion transmembrane transport	36	8	3.49	39	0.019	0.019	eat-6;spe-5;Y111B2A.2;vha-11;ZC434.7;vha-8;vha-12;vha-1;	171881_x_at;173859_s_at;176730_at;177139_s_at;178967_at;187561_s_at;193564_s_at;193697_s_at;
GO:0015991	ATP hydrolysis coupled proton transport	23	6	2.23	40	0.01908	0.01908	eat-6;spe-5;vha-11;vha-8;vha-12;vha-1;	171881_x_at;173859_s_at;177139_s_at;187561_s_at;193564_s_at;193697_s_at;
GO:0015988	energy coupled proton transmembrane tran...	23	6	2.23	41	0.01908	0.01908	eat-6;spe-5;vha-11;vha-8;vha-12;vha-1;	171881_x_at;173859_s_at;177139_s_at;187561_s_at;193564_s_at;193697_s_at;
GO:0090662	ATP hydrolysis coupled transmembrane tra...	23	6	2.23	42	0.01908	0.01908	eat-6;spe-5;vha-11;vha-8;vha-12;vha-1;	171881_x_at;173859_s_at;177139_s_at;187561_s_at;193564_s_at;193697_s_at;
Molecular Function
GO.ID	Term	Annotated	Significant	Expected	Rank in Fisher.classic	Fisher.elim	Fisher.classic	sig_genes	sig_probe_ids
GO:0003824	catalytic activity	1190	156	117.52	1	5.7e-05	5.3e-08	;	;
GO:0004812	aminoacyl-tRNA ligase activity	23	7	2.27	3	0.0051	0.0051	aars-1;sars-1;fars-2;prx-10;vars-1;sars-1;pars-1;	172036_x_at;173129_s_at;174350_at;187590_at;190409_at;190983_at;191914_at;
GO:0016779	nucleotidyltransferase activity	41	10	4.05	6	0.0052	0.0052	rrf-1;Y37B11A.2;polq-1;rpom-1;pap-1;let-611;polk-1;polq-1;rev-1;trt-1;	172670_x_at;173280_at;174365_s_at;174941_s_at;175051_s_at;183708_at;188279_at;189236_s_at;190980_at;193730_at;
GO:0016787	hydrolase activity	525	67	51.85	7	0.0086	0.0086	eat-6;rde-1;Y37B11A.2;apy-1;W07B8.4;spe-5;odr-8;asp-6;top-1;Y71H10B.1;parg-1;F25A2.1;vha-11;dcr-1;M60.2;sin-3;parg-1;D2021.4;cht-3;C53H9.2;T21H3.1;ccpp-1;lpin-1;asp-1;ndx-7;nuc-1;catp-5;vha-8;ntp-1;Y71H10B.1;lipl-1;B0035.13;ZC416.6;chil-23;C42C1.11;K10C9.3;drsh-1;abcf-1;E01G6.3;T02B5.3;drh-3;Y75B8A.3;W01A11.1;ctsa-1;asp-2;pmp-1;gba-1;nep-22;vars-1;ctsa-2;Y32F6A.5;tpp-2;C17H12.5;asp-3;mans-1;dhp-2…	171881_x_at;172064_x_at;173280_at;173676_s_at;173704_s_at;173859_s_at;173942_s_at;173989_s_at;174024_at;174261_at;175582_at;176007_at;177139_s_at;177140_s_at;177375_at;177600_at;178234_at;180665_at;180783_at;181076_at;181097_at;182424_at;183240_s_at;183470_at;184463_at;186790_at;187544_at;187561_s_at;187656_s_at;187891_at;187964_at;188123_at;188470_s_at;188598_at;188673_s_at;188846_at;188918_at;1…
GO:0008238	exopeptidase activity	26	7	2.57	8	0.0107	0.0107	ccpp-1;ZC416.6;C42C1.11;ctsa-1;ctsa-2;Y32F6A.5;tpp-2;	182424_at;188470_s_at;188673_s_at;189861_at;191017_at;191775_s_at;191781_s_at;
GO:0009055	electron carrier activity	22	6	2.17	9	0.0167	0.0167	acdh-7;Y111B2A.2;ZC434.7;acox-5;F23C8.5;acox-2;	174581_s_at;176730_at;178967_at;190156_s_at;192684_s_at;194059_at;
GO:0070011	peptidase activity, acting on L-amino ac...	105	17	10.37	10	0.0256	0.0256	W07B8.4;odr-8;asp-6;ccpp-1;asp-1;ZC416.6;C42C1.11;ctsa-1;asp-2;nep-22;ctsa-2;Y32F6A.5;tpp-2;asp-3;K02C4.3;aex-5;cyk-3;	173704_s_at;173942_s_at;173989_s_at;182424_at;183470_at;188470_s_at;188673_s_at;189861_at;189862_at;190121_s_at;191017_at;191775_s_at;191781_s_at;191956_at;193122_at;193818_s_at;194075_s_at;
GO:0016853	isomerase activity	32	7	3.16	11	0.0328	0.0328	pdi-6;top-1;C05D11.5;mmcm-1;pdi-6;gale-1;pdi-3;	173898_at;174024_at;187649_at;191736_s_at;192032_s_at;193200_s_at;193755_s_at;
GO:0004519	endonuclease activity	26	6	2.57	12	0.0369	0.0369	rde-1;dcr-1;nuc-1;K10C9.3;drsh-1;apn-1;	172064_x_at;177140_s_at;186790_at;188846_at;188918_at;193194_at;
GO:0016627	oxidoreductase activity, acting on the C...	20	5	1.98	13	0.0405	0.0405	acdh-7;acox-5;Y48A6B.9;Y54E5A.6;acox-2;	174581_s_at;190156_s_at;191667_at;194027_s_at;194059_at;
GO:0016860	intramolecular oxidoreductase activity	14	4	1.38	14	0.0419	0.0419	pdi-6;C05D11.5;pdi-6;pdi-3;	173898_at;187649_at;192032_s_at;193755_s_at;
GO:0004553	hydrolase activity, hydrolyzing O-glycos...	35	7	3.46	15	0.0508	0.0508	parg-1;parg-1;cht-3;chil-23;gba-1;mans-1;F10C2.5;	175582_at;178234_at;180783_at;188598_at;189972_at;192072_s_at;193514_at;
GO:0008233	peptidase activity	114	17	11.26	16	0.0515	0.0515	W07B8.4;odr-8;asp-6;ccpp-1;asp-1;ZC416.6;C42C1.11;ctsa-1;asp-2;nep-22;ctsa-2;Y32F6A.5;tpp-2;asp-3;K02C4.3;aex-5;cyk-3;	173704_s_at;173942_s_at;173989_s_at;182424_at;183470_at;188470_s_at;188673_s_at;189861_at;189862_at;190121_s_at;191017_at;191775_s_at;191781_s_at;191956_at;193122_at;193818_s_at;194075_s_at;
GO:0016788	hydrolase activity, acting on ester bond...	140	20	13.83	18	0.0538	0.0538	rde-1;Y37B11A.2;Y71H10B.1;dcr-1;M60.2;D2021.4;lpin-1;nuc-1;Y71H10B.1;lipl-1;K10C9.3;drsh-1;E01G6.3;T02B5.3;Y75B8A.3;vars-1;C17H12.5;gsp-1;apn-1;gpcp-2;	172064_x_at;173280_at;174261_at;177140_s_at;177375_at;180665_at;183240_s_at;186790_at;187891_at;187964_at;188846_at;188918_at;189234_at;189296_s_at;189630_s_at;190409_at;191909_at;192851_s_at;193194_at;193820_s_at;
GO:0016798	hydrolase activity, acting on glycosyl b...	36	7	3.56	19	0.058	0.058	parg-1;parg-1;cht-3;chil-23;gba-1;mans-1;F10C2.5;	175582_at;178234_at;180783_at;188598_at;189972_at;192072_s_at;193514_at;
GO:0050660	flavin adenine dinucleotide binding	29	6	2.86	20	0.0595	0.0595	acdh-7;ads-1;acox-5;trxr-2;Y54E5A.6;acox-2;	174581_s_at;176769_s_at;190156_s_at;190956_at;194027_s_at;194059_at;
GO:0004536	deoxyribonuclease activity	10	3	0.99	21	0.0677	0.0677	dcr-1;nuc-1;apn-1;	177140_s_at;186790_at;193194_at;
GO:0052890	oxidoreductase activity, acting on the C...	10	3	0.99	22	0.0677	0.0677	acdh-7;acox-5;acox-2;	174581_s_at;190156_s_at;194059_at;
GO:0003995	acyl-CoA dehydrogenase activity	10	3	0.99	23	0.0677	0.0677	acdh-7;acox-5;acox-2;	174581_s_at;190156_s_at;194059_at;
GO:0015078	hydrogen ion transmembrane transporter a...	30	6	2.96	24	0.0685	0.0685	Y111B2A.2;vha-11;ZC434.7;vha-8;vha-12;vha-1;	176730_at;177139_s_at;178967_at;187561_s_at;193564_s_at;193697_s_at;

## Sheet: S6
E. faecalis AND S. aureus NOT E. faecium
PROBEID	SYMBOL	GENENAME	MMH.OP50	E007.OP50	S_aureus.OP50
174073_at	tts-1	ncRNA	1	0	1		1	Upregulated, p < 0.05
180173_at	Y62H9A.4	hypothetical protein	-1	0	-1		-1	Downregulated, p < 0.05
180612_s_at	F53A9.8	hypothetical protein	1	0	1		0	No change, p > 0.05
180946_at	ilys-3	Invertebrate LYSozyme	1	0	1
182470_at	F09F7.6	hypothetical protein	1	0	1
185350_at	pmt-2	Phosphoethanolamine MethylTransferase	-1	0	-1
186660_s_at	F46C5.1	hypothetical protein	1	0	1
188853_at	R07E5.4	hypothetical protein	-1	0	-1
189283_s_at	cyp-35C1	CYtochrome P450 family	-1	0	-1
189299_at	Y65B4BR.1	hypothetical protein	1	0	1
190744_at	ugt-63	UDP-GlucuronosylTransferase	-1	0	-1
192338_at	hsp-12.3	Heat Shock Protein	1	0	1
194150_x_at	mtl-2	Metallothionein-2	-1	0	-1
194151_x_at	mtl-2	Metallothionein-2	-1	0	-1
E. faecalis AND S. aureus AND E. faecium
PROBEID	SYMBOL	GENENAME	MMH.OP50	E007.OP50	S_aureus.OP50
173480_s_at	cyp-32B1	CYtochrome P450 family	1	1	1
174277_s_at	W01C8.5	hypothetical protein	-1	-1	-1
178773_at	T13F3.6	hypothetical protein	-1	-1	-1
178774_s_at	T13F3.6	hypothetical protein	-1	-1	-1
180721_at	ilys-2	Invertebrate LYSozyme	1	1	1
183652_at	far-7	Fatty Acid/Retinol binding protein	1	1	1
184116_s_at	T05E12.6	hypothetical protein	-1	-1	-1
184159_at	T05E12.6	hypothetical protein	-1	-1	-1
185864_at	srr-4	Serpentine Receptor, class R	-1	-1	-1
186215_at	fbxa-72	F-box A protein	-1	-1	-1
186971_at	C23G10.11	hypothetical protein	1	1	1
187910_at	fat-3	Delta(6)-fatty-acid desaturase fat-3	1	1	1
188441_at	asp-12	ASpartyl Protease	-1	-1	1
188822_at	acdh-1	Acyl CoA DeHydrogenase	-1	-1	-1
189402_s_at	pmp-5	Peroxisomal Membrane Protein related	-1	-1	-1
190009_at	F49E12.10	hypothetical protein	1	1	1
190185_at	acly-1	Probable ATP-citrate synthase	-1	-1	-1
190404_s_at	folt-2	Folate-like transporter 2	-1	-1	-1
190412_s_at	ech-6	Probable enoyl-CoA hydratase, mitochondrial	-1	-1	-1
190541_at	C30G12.2	hypothetical protein	-1	-1	-1
190978_at	sodh-1	Alcohol dehydrogenase 1	1	1	1
191502_at	ugt-18	UDP-glucuronosyltransferase	-1	-1	1
191759_at	fmo-2	Dimethylaniline monooxygenase [N-oxide-forming]	1	1	1
192417_at	acs-1	fatty Acid CoA Synthetase family	-1	-1	-1
193016_s_at	Y38F1A.6	Probable hydroxyacid-oxoacid transhydrogenase, mitochondrial	-1	-1	-1
193914_at	gbh-2	Gamma Butyrobetaine Hydroxylase	1	1	1
E. faecium AND S. aureus NOT E. faecalis
PROBEID	SYMBOL	GENENAME	MMH.OP50	E007.OP50	S_aureus.OP50
173704_s_at	W07B8.4	hypothetical protein	0	-1	1
176955_at	ech-7	Enoyl-CoA Hydratase	0	-1	-1
177375_at	M60.2	hypothetical protein	0	-1	1
179599_at	ZK228.4	hypothetical protein	0	1	-1
184456_at	lips-14	pseudo	0	1	-1
186278_at	clec-150	C-type LECtin	0	-1	1
187964_at	lipl-1	Lipase	0	-1	1
189318_at	elo-2	Elongation of very long chain fatty acids protein	0	-1	-1
189971_at	ech-9	Enoyl-CoA Hydratase	0	-1	1
190156_s_at	acox-5	Probable peroxisomal acyl-coenzyme A oxidase 5	0	-1	1
191956_at	asp-3	Aspartic protease 3	0	-1	1

## Sheet: S7
	E. faecalis AND P. aeruginosa NOT E. faecium
PROBEID	SYMBOL	GENENAME	MMH.OP50	E007.OP50	PA14.OP50			1	Upregulated, p < 0.05
172400_x_at	ilys-5	Invertebrate LYSozyme	-1	0	-1			-1	Downregulated, p < 0.05
173051_s_at	ilys-5	Invertebrate LYSozyme	-1	0	-1			0	No change, p > 0.05
174073_at	tts-1	ncRNA	1	0	1
177660_at	ZK596.1	hypothetical protein	1	0	-1
180256_at	sdz-24	SKN-1 Dependent Zygotic transcript	1	0	-1
181635_at	F55G11.2	hypothetical protein	-1	0	1
183850_at	Y48E1B.8	hypothetical protein	-1	0	-1
185350_at	pmt-2	Phosphoethanolamine MethylTransferase	-1	0	-1
188853_at	R07E5.4	hypothetical protein	-1	0	-1
190857_at	T02G5.7	hypothetical protein	1	0	-1
191418_at	ugt-16	UDP-glucuronosyltransferase	-1	0	1
192650_at	dhs-25	DeHydrogenases, Short chain	-1	0	-1
193659_at	gpdh-1	Glycerol-3-phosphate dehydrogenase [NAD(+)]	-1	0	-1
194150_x_at	mtl-2	Metallothionein-2	-1	0	-1
194151_x_at	mtl-2	Metallothionein-2	-1	0	-1
194255_x_at	ilys-5	Invertebrate LYSozyme	-1	0	-1
	E. faecalis AND P. aeruginosaAND E. faecium
PROBEID	SYMBOL	GENENAME	MMH.OP50	E007.OP50	PA14.OP50
173919_s_at	ttr-44	TransThyretin-Related family domain	1	1	-1
174277_s_at	W01C8.5	hypothetical protein	-1	-1	-1
174812_at	sams-1	Probable S-adenosylmethionine synthase 1	-1	-1	-1
175238_s_at	pho-1	Intestinal acid phosphatase	-1	-1	-1
176140_s_at	F42H10.6	Putative esterase F42H10.6	-1	-1	1
176939_at	spp-23	SaPosin-like Protein family	-1	-1	-1
178752_at	W06A7.4	hypothetical protein	-1	-1	-1
178774_s_at	T13F3.6	hypothetical protein	-1	-1	-1
178843_at	F08G5.6	hypothetical protein	-1	-1	1
181156_at	spp-4	SaPosin-like Protein family	-1	-1	-1
182487_s_at	pho-1	Intestinal acid phosphatase	-1	-1	-1
182553_at	C54D10.3	hypothetical protein	-1	-1	-1
183076_at	T15B7.1	hypothetical protein	-1	-1	-1
183408_at	W01C8.5	hypothetical protein	-1	-1	-1
183702_at	K05B2.4	hypothetical protein	-1	-1	1
184116_s_at	T05E12.6	hypothetical protein	-1	-1	-1
184144_at	R193.2	hypothetical protein	1	1	-1
184159_at	T05E12.6	hypothetical protein	-1	-1	-1
184500_s_at	C23H5.8	hypothetical protein	-1	-1	-1
184993_at	H02F09.3	hypothetical protein	1	-1	1
185210_s_at	swt-7	Sugar transporter SWEET	-1	-1	1
185270_at	irg-3	Infection Response Gene	1	1	1
186215_at	fbxa-72	F-box A protein	-1	-1	-1
187996_s_at	F28H7.3	hypothetical protein	-1	-1	-1
188822_at	acdh-1	Acyl CoA DeHydrogenase	-1	-1	-1
189345_at	pho-13	intestinal acid PHOsphatase	-1	-1	-1
189402_s_at	pmp-5	Peroxisomal Membrane Protein related	-1	-1	-1
190412_s_at	ech-6	Probable enoyl-CoA hydratase, mitochondrial	-1	-1	-1
190541_at	C30G12.2	hypothetical protein	-1	-1	-1
190619_at	asp-10	ASpartyl Protease	1	1	-1
191502_at	ugt-18	UDP-glucuronosyltransferase	-1	-1	1
191512_at	sptl-3	Serine palmitoyltransferase 3	-1	-1	-1
192059_at	hmit-1.1	H(+) MyoInositol coTransporter	1	1	-1
192407_at	gst-4	Glutathione S-transferase 4	1	1	-1
192417_at	acs-1	fatty Acid CoA Synthetase family	-1	-1	-1
192492_at	sams-1	Probable S-adenosylmethionine synthase 1	-1	-1	-1
192493_s_at	sams-1	Probable S-adenosylmethionine synthase 1	-1	-1	-1
192782_at	nhr-68	Nuclear Hormone Receptor family	-1	-1	-1
193016_s_at	Y38F1A.6	Probable hydroxyacid-oxoacid transhydrogenase, mitochondrial	-1	-1	-1
	E. faecium AND P. aeruginosa NOT E. faecalis
PROBEID	SYMBOL	GENENAME	MMH.OP50	E007.OP50	PA14.OP50
175815_at	Y34F4.2	hypothetical protein	0	-1	-1
176007_at	F25A2.1	hypothetical protein	0	-1	1
176955_at	ech-7	Enoyl-CoA Hydratase	0	-1	-1
177375_at	M60.2	hypothetical protein	0	-1	1
178043_at	sqrd-1	Sulfide Quinone oxidoReDuctase	0	1	-1
178425_at	K08D8.6	hypothetical protein	0	-1	1
179858_at	C49C8.5	hypothetical protein	0	-1	1
182849_at	Y37A1B.5	hypothetical protein	0	-1	-1
184456_at	lips-14	pseudo	0	1	-1
189318_at	elo-2	Elongation of very long chain fatty acids protein	0	-1	-1
189861_at	ctsa-1	CaThepSin A homolog	0	1	1
189971_at	ech-9	Enoyl-CoA Hydratase	0	-1	1
191017_at	ctsa-2	Carboxypeptidase	0	1	1
192659_at	hsp-12.2	Heat shock protein Hsp-12.2	0	-1	-1
192956_at	gst-6	Probable glutathione S-transferase 6	0	1	1

## Sheet: S8
E. faecalis AND C. albicans NOT E. faecium
PROBEID	SYMBOL	GENENAME	MMH.OP50	E007.OP50	C_alb.EcoliHK		1	Upregulated, p < 0.05
172070_x_at	K06A9.1	hypothetical protein	1	0	1		-1	Downregulated, p < 0.05
172400_x_at	ilys-5	Invertebrate LYSozyme	-1	0	-1		0	No change, p > 0.05
172773_x_at	nhr-88	Nuclear Hormone Receptor family	1	0	1
173051_s_at	ilys-5	Invertebrate LYSozyme	-1	0	-1
173558_at	ZC443.3	hypothetical protein	1	0	1
174073_at	tts-1	ncRNA	1	0	1
174315_at	Y65B4BL.7	hypothetical protein	1	0	1
174748_at	srap-1	Serine Rich Adhesion Protein-like	1	0	1
174792_s_at	B0303.11	Uncharacterized amino-acid permease B0303.11	1	0	1
175685_s_at	vha-11	V-type proton ATPase subunit C	-1	0	-1
177335_at	VC5.2	hypothetical protein	1	0	1
177827_at	T19C4.5	hypothetical protein	1	0	1
178248_at	C07E3.3	hypothetical protein	1	0	1
178409_s_at	lys-6	LYSozyme	-1	0	-1
178918_at	srap-1	Serine Rich Adhesion Protein-like	1	0	1
180173_at	Y62H9A.4	hypothetical protein	-1	0	-1
180612_s_at	F53A9.8	hypothetical protein	1	0	1
180946_at	ilys-3	Invertebrate LYSozyme	1	0	1
181629_at	C31B8.4	hypothetical protein	1	0	1
182470_at	F09F7.6	hypothetical protein	1	0	1
185451_at	F35D11.3	Uncharacterized membrane protein F35D11.3	1	0	1
185969_s_at	C32F10.4	hypothetical protein	1	0	1
186349_at	Y51H7C.1	hypothetical protein	-1	0	-1
187705_at	T25D10.1	hypothetical protein	1	0	1
188690_at	ikb-1	I Kappa B homolog	1	0	1
189185_at	srh-2	Serpentine Receptor, class H	1	0	1
189282_at	cyp-35C1	CYtochrome P450 family	-1	0	-1
189283_s_at	cyp-35C1	CYtochrome P450 family	-1	0	-1
189299_at	Y65B4BR.1	hypothetical protein	1	0	-1
189394_at	cyp-35A5	CYtochrome P450 family	-1	0	-1
190112_s_at	upp-1	Uridine PhosPhorylase	-1	0	-1
190301_s_at	amt-4	Ammonium transporter	1	0	1
190744_at	ugt-63	UDP-GlucuronosylTransferase	-1	0	1
190999_at	T20B3.1	hypothetical protein	1	0	1
191298_s_at	pcp-2	Prolyl Carboxy Peptidase like	-1	0	-1
191331_at	gst-28	Glutathione S-Transferase	-1	0	-1
191418_at	ugt-16	UDP-glucuronosyltransferase	-1	0	-1
191772_at	fbxl-1	Uncharacterized F-box/LRR-repeat protein C02F5.7	1	0	1
192509_at	clec-60	C-type LECtin	1	0	-1
192628_at	glc-1	Glutamate-gated chloride channel alpha	1	0	1
192737_at	scl-2	SCP-Like extracellular protein	1	0	1
192820_at	gst-5	Glutathione S-Transferase	-1	0	-1
194255_x_at	ilys-5	Invertebrate LYSozyme	-1	0	-1
E. faecalis AND C. albicans AND E. faecium
PROBEID	SYMBOL	GENENAME	MMH.OP50	E007.OP50	C_alb.EcoliHK
171923_x_at	Y38F1A.6	Probable hydroxyacid-oxoacid transhydrogenase, mitochondrial	-1	-1	-1
172947_at	pdi-2	Protein Disulfide Isomerase	-1	-1	-1
172958_s_at	F13D12.6	Uncharacterized serine carboxypeptidase F13S12.6	-1	-1	-1
173008_s_at	nhr-88	Nuclear Hormone Receptor family	1	1	1
173118_s_at	pcyt-1	Phosphocholine CYtidylylTransferase	-1	-1	-1
173229_s_at	Y54E10BR.4	hypothetical protein	1	1	1
175077_s_at	C05D12.3	hypothetical protein	-1	-1	-1
175238_s_at	pho-1	Intestinal acid phosphatase	-1	-1	-1
176140_s_at	F42H10.6	Putative esterase F42H10.6	-1	-1	-1
176743_s_at	clec-67	C-type LECtin	-1	-1	-1
176939_at	spp-23	SaPosin-like Protein family	-1	-1	-1
177059_at	clec-72	C-type LECtin	-1	-1	-1
177060_s_at	clec-72	C-type LECtin	-1	-1	-1
177104_at	clec-70	C-type LECtin	-1	-1	-1
177629_at	ZK593.3	hypothetical protein	-1	-1	-1
177978_at	dct-18	DAF-16/FOXO Controlled, germline Tumor affecting	-1	-1	-1
178069_s_at	ZC247.1	hypothetical protein	1	1	1
178599_at	spp-12	SaPosin-like Protein family	-1	-1	-1
179094_s_at	T16G1.4	hypothetical protein	1	1	1
179682_at	C31H5.6	hypothetical protein	-1	-1	-1
179691_at	del-5	DEgenerin Like	1	1	-1
180727_at	F49F1.5	hypothetical protein	-1	-1	-1
180747_s_at	dsc-4	Defecation Suppressor of Clk-1	-1	-1	-1
181156_at	spp-4	SaPosin-like Protein family	-1	-1	-1
181565_at	clec-67	C-type LECtin	-1	-1	-1
182246_at	F54D7.2	hypothetical protein	-1	-1	-1
182487_s_at	pho-1	Intestinal acid phosphatase	-1	-1	-1
182553_at	C54D10.3	hypothetical protein	-1	-1	-1
183263_s_at	F59B1.8	hypothetical protein	-1	-1	-1
183652_at	far-7	Fatty Acid/Retinol binding protein	1	1	1
183845_s_at	mboa-3	Membrane Bound O-Acyl transferase, MBOAT	-1	-1	-1
184012_at	srh-237	Serpentine Receptor, class H	-1	-1	-1
184116_s_at	T05E12.6	hypothetical protein	-1	-1	-1
184159_at	T05E12.6	hypothetical protein	-1	-1	-1
184431_at	C18A11.3	hypothetical protein	-1	-1	-1
184500_s_at	C23H5.8	hypothetical protein	-1	-1	-1
184624_s_at	C25H3.10	hypothetical protein	1	1	1
185141_at	clec-125	C-type LECtin	-1	-1	-1
185145_at	Y46D2A.2	hypothetical protein	-1	-1	-1
185210_s_at	swt-7	Sugar transporter SWEET	-1	-1	-1
185270_at	irg-3	Infection Response Gene	1	1	-1
185619_s_at	C23H5.8	hypothetical protein	-1	-1	-1
186239_at	clec-53	C-type LECtin	-1	-1	-1
187054_at	Y53G8AR.7	hypothetical protein	-1	-1	-1
187071_at	rpn-6.2	Probable 26S proteasome regulatory subunit rpn-6.2	1	1	1
187222_at	D1044.1	Uncharacterized kinase-like protein D1044.1	-1	-1	-1
187323_at	F13D12.6	Uncharacterized serine carboxypeptidase F13S12.6	-1	-1	-1
187910_at	fat-3	Delta(6)-fatty-acid desaturase fat-3	1	1	1
187996_s_at	F28H7.3	hypothetical protein	-1	-1	-1
188078_at	lipl-2	Lipase	1	1	1
188106_at	fil-1	Fasting Induced Lipase	-1	-1	-1
188441_at	asp-12	ASpartyl Protease	-1	-1	-1
188496_s_at	T07G12.5	hypothetical protein	1	1	1
188822_at	acdh-1	Acyl CoA DeHydrogenase	-1	-1	-1
188921_at	F25D1.5	hypothetical protein	1	1	-1
189221_at	cyp-37B1	CYtochrome P450 family	1	1	1
189345_at	pho-13	intestinal acid PHOsphatase	-1	-1	-1
189402_s_at	pmp-5	Peroxisomal Membrane Protein related	-1	-1	-1
189460_at	ckb-2	Choline kinase B2	-1	-1	-1
189507_at	sptl-1	Serine Palmitoyl Transferase famiLy	-1	-1	-1
189554_at	spin-1	SPINster (Drosophila lysosomal permease) homolog	-1	-1	-1
189686_at	T08B1.1	hypothetical protein	-1	-1	-1
189748_s_at	acs-5	fatty Acid CoA Synthetase family	-1	-1	-1
189796_s_at	cah-3	Putative carbonic anhydrase 3	-1	-1	-1
189836_at	cept-1	Choline/EthanolaminePhosphoTransferase	-1	-1	-1
189913_at	K09C4.1	hypothetical protein	1	1	1
190009_at	F49E12.10	hypothetical protein	1	1	-1
190202_at	scav-4	SCAVenger receptor (CD36 family) related	-1	-1	-1
190293_at	nhx-2	Na(+)/H(+) exchanger protein 2	-1	-1	-1
190320_at	T19H5.6	hypothetical protein	1	1	1
190359_at	acs-7	fatty Acid CoA Synthetase family	1	1	1
190412_s_at	ech-6	Probable enoyl-CoA hydratase, mitochondrial	-1	-1	-1
190778_at	cln-3.1	Battenin	-1	-1	-1
190793_s_at	suca-1	Probable succinyl-CoA ligase [ADP-forming] subunit beta, mitochondrial	-1	-1	-1
190815_s_at	K10C2.1	Carboxypeptidase	-1	-1	-1
191434_at	ugt-54	UDP-GlucuronosylTransferase	1	1	1
191502_at	ugt-18	UDP-glucuronosyltransferase	-1	-1	-1
191759_at	fmo-2	Dimethylaniline monooxygenase [N-oxide-forming]	1	1	1
192144_s_at	asm-2	Sphingomyelin phosphodiesterase 2	-1	-1	-1
192407_at	gst-4	Glutathione S-transferase 4	1	1	-1
192669_at	F22D6.9	Serine/threonine-protein phosphatase	1	1	1
192988_at	lbp-6	Fatty acid-binding protein homolog 6	-1	-1	-1
193016_s_at	Y38F1A.6	Probable hydroxyacid-oxoacid transhydrogenase, mitochondrial	-1	-1	-1
193068_at	pept-1	Peptide transporter family 1	-1	-1	-1
193124_s_at	pdi-2	Protein Disulfide Isomerase	-1	-1	-1
193639_at	acl-1	Putative 1-acyl-sn-glycerol-3-phosphate acyltransferase acl-1	-1	-1	-1
193838_s_at	clec-49	C-type LECtin	-1	-1	-1
193987_s_at	vha-13	V-type proton ATPase catalytic subunit A	-1	-1	-1
E. faeciumAND C. albicans NOT E. faecalis
PROBEID	SYMBOL	GENENAME	MMH.OP50	E007.OP50	C_alb.EcoliHK
171933_at	Y37E3.11	hypothetical protein	0	-1	-1
173609_at	Y39B6A.1	hypothetical protein	0	-1	-1
173634_at	lact-3	beta-LACTamase domain containing	0	-1	-1
173676_s_at	apy-1	APYrase	0	-1	-1
173898_at	pdi-6	Probable protein disulfide-isomerase A6	0	-1	-1
177139_s_at	vha-11	V-type proton ATPase subunit C	0	-1	-1
178425_at	K08D8.6	hypothetical protein	0	-1	-1
179695_at	F35E12.5	hypothetical protein	0	-1	1
180412_at	R05H10.1	hypothetical protein	0	-1	1
180665_at	D2021.4	hypothetical protein	0	1	1
181097_at	T21H3.1	hypothetical protein	0	-1	-1
183381_at	C50F7.5	hypothetical protein	0	-1	1
184534_s_at	C17H12.8	hypothetical protein	0	-1	-1
185554_s_at	Y39B6A.1	hypothetical protein	0	-1	-1
186532_at	fard-1	Fatty Acyl-CoA ReDuctase	0	-1	1
186790_at	nuc-1	Deoxyribonuclease-2	0	1	1
187421_s_at	B0244.10	Putative G-protein coupled receptor B0244.10	0	1	-1
187561_s_at	vha-8	Vacuolar H ATPase	0	-1	-1
187964_at	lipl-1	Lipase	0	-1	-1
188063_s_at	lact-3	beta-LACTamase domain containing	0	-1	-1
188470_s_at	ZC416.6	hypothetical protein	0	-1	-1
189163_at	cyp-25A2	CYtochrome P450 family	0	1	-1
189515_s_at	scav-1	SCAVenger receptor (CD36 family) related	0	-1	-1
189630_s_at	Y75B8A.3	hypothetical protein	0	1	1
189862_at	asp-2	ASpartyl Protease	0	-1	-1
189898_s_at	pmp-1	Peroxisomal Membrane Protein related	0	-1	-1
189971_at	ech-9	Enoyl-CoA Hydratase	0	-1	-1
189972_at	gba-1	Putative glucosylceramidase 1	0	-1	-1
190156_s_at	acox-5	Probable peroxisomal acyl-coenzyme A oxidase 5	0	-1	-1
191017_at	ctsa-2	Carboxypeptidase	0	1	-1
191414_s_at	gst-33	Glutathione S-Transferase	0	-1	-1
192032_s_at	pdi-6	Probable protein disulfide-isomerase A6	0	-1	-1
192956_at	gst-6	Probable glutathione S-transferase 6	0	1	-1
193098_at	cln-3.3	Battenin	0	-1	-1
193564_s_at	vha-12	Probable V-type proton ATPase subunit B	0	-1	-1
193660_at	R10H10.3	hypothetical protein	0	-1	-1
193692_s_at	erd-2	ER lumen protein-retaining receptor	0	-1	-1
193697_s_at	vha-1	V-type proton ATPase 16 kDa proteolipid subunit 1	0	-1	-1
193927_s_at	Y48A6B.7	hypothetical protein	0	-1	1

## Sheet: S9
PROBEID	SYMBOL.x	GENENAME	ENTREZID	logFC	AveExpr	t	P.Value	adj.P.Val	B
192509_at	clec-60	C-type LECtin	191384	4.36707	10.0725	14.7497	2.68153e-08	0.000170089	6.91806
184993_at	H02F09.3	hypothetical protein	186667	4.02069	8.137	15.61	1.52389e-08	0.000144991	7.16554
184771_at	H02F09.2	hypothetical protein	186666	3.17106	5.87408	16.6935	7.78159e-09	0.000144991	7.43932
179858_at	C49C8.5	hypothetical protein	177668	3.04326	8.90203	9.10554	2.85098e-06	0.00775018	4.25254
174347_s_at	C49C8.5	hypothetical protein	177668	2.54525	8.98854	11.236	3.87184e-07	0.00147354	5.52825
173015_s_at	Y54G2A.37	hypothetical protein	259760	2.3377	8.02838	6.58868	5.16854e-05	0.0441448	2.07986
179498_at	fbxa-157	F-box A protein	182349	2.18263	6.97582	13.5791	6.08517e-08	0.000289487	6.5305
185280_at	H43E16.1	hypothetical protein	174101	2.06909	5.85959	7.15562	2.53006e-05	0.0322237	2.64691
186289_at	F55G1.15	hypothetical protein	186329	1.79944	7.54186	9.46544	1.98393e-06	0.00629203	4.49865
177956_at	srd-53	Serpentine Receptor, class D (delta)	184430	1.68072	5.87736	8.65486	4.56378e-06	0.00789493	3.92407
175212_at	clec-82	C-type LECtin	177064	1.65886	5.964	6.67754	4.60888e-05	0.0417631	2.17208
188358_at	faah-1	Fatty acid amide hydrolase 1	177613	1.63529	9.73783	8.74281	4.15721e-06	0.00789493	3.99002
183549_at	C49A9.5	hypothetical protein	177382	1.40085	5.58734	8.67923	4.44694e-06	0.00789493	3.94244
190439_s_at	cav-2	Caveolin-2	179838	1.37417	6.67716	7.98895	9.48115e-06	0.0150347	3.39393
178918_at	srap-1	Serine Rich Adhesion Protein-like	174709	1.24755	6.14983	8.97029	3.27687e-06	0.00779445	4.1564
193419_at	F35B12.9	hypothetical protein	179591	1.21953	7.15086	6.45009	6.19257e-05	0.0490993	1.93349
173224_s_at	ins-11	B-chain-like peptide	173941	1.20303	5.17377	6.97856	3.14908e-05	0.0322237	2.47517
180128_at	Y51H4A.8	hypothetical protein	190148	1.08345	7.00437	7.14389	2.56673e-05	0.0322237	2.63568
177544_at	hrg-3	Heme Responsive Gene	179369	-1.96687	6.13971	-6.92035	3.3868e-05	0.0322237	2.41766

## Sheet: S10
PROBEID	SYMBOL	GENENAME	MMH.E007	M_nema_vir.avir
174347_s_at	C49C8.5	hypothetical protein	1	-1
179858_at	C49C8.5	hypothetical protein	1	-1
192509_at	clec-60	C-type LECtin	1	-1

[truncated: 1 more sheets: S11]
